# Supplementary material for: Di-μ-bromido-bis­{[N,N-dimethyl-N′-(thio­phen-2-yl­methyl­idene)ethane-1,2-diamine]­copper(I)]}
Source: Acta Crystallogr Sect E Struct Rep Online. 2012 Apr 28;68(Pt 5):m691–2. doi: 10.1107/S1600536812017989 (PMC3344410; doi:10.1107/S1600536812017989)
Supplement: Supplementary file 1 [file e-68-0m691-sup1.cif]

##############################################################################
#                                                                            #
# This CIF contains the data in a paper accepted for publication in          #
# Acta Crystallographica Section E. It conforms to the requirements of       #
# Notes for Authors for Acta Crystallographica Section E, and has been       #
# peer reviewed under the auspices of the IUCr Commission on Journals.       #
#                                                                            #
# Full details of the Crystallographic Information File format               #
# are given in the paper "The Crystallographic Information File (CIF):       #
# a New Standard Archive File for Crystallography" by S. R. Hall, F. H.      #
# Allen and I. D. Brown [Acta Cryst. (1991), A47, 655-685].                  #
#                                                                            #
# The current version of the core CIF dictionary is obtainable from          #
# ftp://ftp.iucr.org/pub/cif_core.dic.                                       #
#                                                                            #
# Software is freely available for graphical display of the structure(s)     #
# in this CIF. For information consult the CIF software page                 #
# http://www.iucr.org/resources/cif/software.                                #
#                                                                            #
# This file may be used for bona fide research purposes within the           #
# scientific community so long as proper attribution is given to the journal # 
# article from which it was obtained.                                        #
#                                                                            #
##############################################################################
data_global
_audit_creation_method     SHELXL-97
_journal_date_recd_electronic     2012-04-03
_journal_date_accepted     2012-04-22
_journal_name_full     'Acta Crystallographica, Section E'
_journal_year     2012
_journal_volume     68
_journal_issue      5
_journal_page_first     m691
_journal_page_last     m692
_journal_paper_category     QM
_journal_paper_doi     10.1107/S1600536812017989
_journal_coeditor_code     FJ2540
_publ_contact_author_name     'Jasinski, Jerry P.'
_publ_contact_author_address
;
Department of Chemistry
Keene State College
229 Main Street
Keene, New Hampshire 03435, USA
;
_publ_contact_author_email     jjasinski@keene.edu
_publ_contact_author_fax     ?
_publ_contact_author_phone     '603 358-2563'
_publ_section_title
;\
Di-\m-bromido-bis{[<i>N</i>,<i>N</i>-dimethyl-<i>N</i>'-(thiophen-2-\
ylmethylidene)ethane-1,2-diamine]copper(I)]}
;
loop_
    _publ_author_name
    _publ_author_address
    'Goh, Christopher'
;
Department of Chemistry
Williams College
Williamstown, MA 01267, USA
;
    'Remillard, Zachary D.'
;
Department of Chemistry
Williams College
Williamstown, MA 01267, USA
;
    'Martinez, Andre P.'
;
Department of Chemistry
Williams College
Williamstown, MA 01267, USA
;
    'Keeley, Amanda C.'
;
Department of Chemistry
Keene State College
229 Main Street
Keene, NH 03435-2001, USA
;
    'Jasinski, Jerry P.'
;
Department of Chemistry
Keene State College
229 Main Street
Keene, NH 03435-2001, USA
;
data_I
_chemical_name_systematic
;
Di-\m-bromido-bis{[<i>N</i>,<i>N</i>-dimethyl-<i>N</i>'-(thiophen-2-
ylmethylidene)ethane-1,2-diamine]copper(I)]}
;
_chemical_name_common     ?
_chemical_formula_moiety     'C18 H28 Br2 Cu2 N4 S2'
_chemical_formula_sum     'C18 H28 Br2 Cu2 N4 S2'
_chemical_formula_iupac     '[Cu2 Br2 (C9 H14 N2 S)2]'
_chemical_formula_weight     651.48
_chemical_melting_point     ?
_symmetry_cell_setting     monoclinic
_symmetry_space_group_name_H-M     'P 21/c'
_symmetry_space_group_name_Hall     '-P 2ybc'
loop_
    _symmetry_equiv_pos_as_xyz
    'x, y, z'
    '-x, y+1/2, -z+1/2'
    '-x, -y, -z'
    'x, -y-1/2, z-1/2'
_cell_length_a     10.2029(3)
_cell_length_b     15.4175(3)
_cell_length_c     8.04875(19)
_cell_angle_alpha     90.00
_cell_angle_beta     108.628(3)
_cell_angle_gamma     90.00
_cell_volume     1199.76(5)
_cell_formula_units_Z     2
_cell_measurement_reflns_used     4548
_cell_measurement_theta_min     3.1120
_cell_measurement_theta_max     32.1506
_cell_measurement_temperature     173(2)
_exptl_crystal_description     rod
_exptl_crystal_colour     red
_exptl_crystal_size_max     0.15
_exptl_crystal_size_mid     0.07
_exptl_crystal_size_min     0.05
_exptl_crystal_density_diffrn     1.803
_exptl_crystal_density_meas     ?
_exptl_crystal_density_method     'not measured'
_exptl_crystal_F_000     648
_exptl_absorpt_coefficient_mu     5.289
_exptl_absorpt_correction_type     multi-scan
_exptl_absorpt_process_details
;
(CrysAlis PRO; Oxford Diffraction, 2010)
;
_exptl_absorpt_correction_T_min     0.40635
_exptl_absorpt_correction_T_max     1.00000
_exptl_special_details
;
^1^H-NMR (CD~3~CN, 298 K): \d 8.57 (s, 1H, N=CH), 7.64 (m, 2H, thiophene H3,
H5), 7.13 (t, J = 4.4 Hz, 1H, thiophene H4), 3.77 (t, J = 5.1 Hz, 2H, NCH~2~),
2.28 (t, J = 5.5 Hz, 2H, NCH~2~), 2.39 (s, 6H, NCH~3~) p.p.m.. ^13^C-NMR
(CD~3~CN, 298 K): \d 158.11 (C=N), 141.40 (thiophene C2), 135.94 (thiophene C1
or C3), 132.90 (thiophene C1 or C3), 129.16 (thiophene C4), 61.17 (NCH~2~),
59.33 (NCH~2~), 47.69 (NCH~3~) p.p.m.. FTIR (cm^-1^): 3200 (w), 3073
(<i>m</i>), 2989 (<i>versus</i>), 2855 (<i>versus</i>), 2822 (<i>versus</i>),
2779 (<i>versus</i>), 1810 (w), 1611 (<i>versus</i>), 1452 (<i>versus</i>),
1430 (<i>versus</i>), 1262 (<i>s</i>), 1249 (<i>s</i>), 1046 (<i>s</i>), 1027
(<i>s</i>), 885 (<i>s</i>), 713 (<i>versus</i>). ESI-MS: m/<i>z</i> 427
([(<i>L</i>)~2~Cu]+), m/<i>z</i> 245 ([(<i>L</i>)Cu]+).
;
_diffrn_ambient_temperature     173(2)
_diffrn_radiation_type     'Mo K\a'
_diffrn_radiation_wavelength     0.71073
_diffrn_radiation_source     'Enhance (Mo) X-ray Source'
_diffrn_radiation_monochromator     graphite
_diffrn_measurement_device_type     'Oxford Diffraction Xcalibur Eos Gemini'
_diffrn_measurement_method     '\w scans'
_diffrn_detector_area_resol_mean     16.1500
_diffrn_reflns_number     13662
_diffrn_reflns_av_R_equivalents     0.0457
_diffrn_reflns_av_sigmaI/netI     0.0458
_diffrn_reflns_theta_min     3.12
_diffrn_reflns_theta_max     32.22
_diffrn_reflns_theta_full     25.50
_diffrn_measured_fraction_theta_max     0.926
_diffrn_measured_fraction_theta_full     0.998
_diffrn_reflns_limit_h_min     -15
_diffrn_reflns_limit_h_max     14
_diffrn_reflns_limit_k_min     -17
_diffrn_reflns_limit_k_max     22
_diffrn_reflns_limit_l_min     -11
_diffrn_reflns_limit_l_max     11
_refine_special_details
;
Refinement of <i>F</i>^2^ against ALL reflections. The weighted <i>R</i>-factor
<i>wR</i> and goodness of fit <i>S</i> are based on <i>F</i>^2^, conventional
<i>R</i>-factors <i>R</i> are based on <i>F</i>, with <i>F</i> set to zero for
negative <i>F</i>^2^. The threshold expression of <i>F</i>^2^ >
\s(<i>F</i>^2^) is used only for calculating <i>R</i>-factors(gt) <i>etc</i>.
and is not relevant to the choice of reflections for refinement.
<i>R</i>-factors based on <i>F</i>^2^ are statistically about twice as large
as those based on <i>F</i>, and <i>R</i>- factors based on ALL data will be
even larger.
;
_reflns_number_total     3928
_reflns_number_gt     3021
_reflns_threshold_expression     I>2sigma(I)
_refine_ls_structure_factor_coef     Fsqd
_refine_ls_matrix_type     full
_refine_ls_R_factor_all     0.0555
_refine_ls_R_factor_gt     0.0363
_refine_ls_wR_factor_gt     0.0702
_refine_ls_wR_factor_ref     0.0783
_refine_ls_goodness_of_fit_ref     1.047
_refine_ls_restrained_S_all     1.047
_refine_ls_number_reflns     3928
_refine_ls_number_parameters     146
_refine_ls_number_restraints     10
_refine_ls_hydrogen_treatment     constr
_refine_ls_weighting_scheme     calc
_refine_ls_weighting_details
         'calc w=1/[\s^2^(Fo^2^)+(0.0303P)^2^+0.0000P] where P=(Fo^2^+2Fc^2^)/3'
_atom_sites_solution_hydrogens     geom
_atom_sites_solution_primary     direct
_atom_sites_solution_secondary     difmap
_refine_ls_shift/su_max     0.002
_refine_ls_shift/su_mean     0.000
_refine_diff_density_max     0.495
_refine_diff_density_min     -0.511
_refine_ls_extinction_method     '<i>SHELXL97</i> (Sheldrick, 2008)'
_refine_ls_extinction_coef     0.0021(6)
_refine_ls_extinction_expression
                                  'Fc^*^=kFc[1+0.001xFc^2^\l^3^/sin(2\q)]^-1/4^'
loop_
    _atom_type_symbol
    _atom_type_description
    _atom_type_scat_dispersion_real
    _atom_type_scat_dispersion_imag
    _atom_type_scat_source
    'C' 'C' 0.0033 0.0016
                         'International Tables Vol C Tables 4.2.6.8 and 6.1.1.4'
    'H' 'H' 0.0000 0.0000
                         'International Tables Vol C Tables 4.2.6.8 and 6.1.1.4'
    'N' 'N' 0.0061 0.0033
                         'International Tables Vol C Tables 4.2.6.8 and 6.1.1.4'
    'S' 'S' 0.1246 0.1234
                         'International Tables Vol C Tables 4.2.6.8 and 6.1.1.4'
    'Cu' 'Cu' 0.3201 1.2651
                         'International Tables Vol C Tables 4.2.6.8 and 6.1.1.4'
    'Br' 'Br' -0.2901 2.4595
                         'International Tables Vol C Tables 4.2.6.8 and 6.1.1.4'
_computing_data_collection     '<i>CrysAlis PRO</i> (Oxford Diffraction, 2010)'
_computing_cell_refinement     '<i>CrysAlis PRO</i> (Oxford Diffraction, 2010)'
_computing_data_reduction     '<i>CrysAlis RED</i> (Oxford Diffraction, 2010)'
_computing_structure_solution     '<i>SHELXS97</i> (Sheldrick, 2008)'
_computing_structure_refinement     '<i>SHELXL97</i> (Sheldrick, 2008)'
_computing_molecular_graphics     '<i>SHELXTL</i> (Sheldrick, 2008)'
_computing_publication_material     '<i>SHELXTL</i> (Sheldrick, 2008)'
loop_
    _atom_site_type_symbol
    _atom_site_label
    _atom_site_fract_x
    _atom_site_fract_y
    _atom_site_fract_z
    _atom_site_U_iso_or_equiv
    _atom_site_adp_type
    _atom_site_calc_flag
    _atom_site_refinement_flags
    _atom_site_occupancy
    _atom_site_symmetry_multiplicity
    _atom_site_disorder_assembly
    _atom_site_disorder_group
    Br Br1 0.43830(3) 0.598179(15) 0.60809(3) 0.03225(9) Uani d . 1 1 . .
    Cu Cu1 0.48455(3) 0.550941(19) 0.33751(4) 0.03010(10) Uani d . 1 1 . .
    N N1 0.2808(2) 0.54727(13) 0.1227(3) 0.0291(4) Uani d . 1 1 . .
    N N2 0.5330(2) 0.64590(12) 0.1965(3) 0.0272(4) Uani d . 1 1 A .
    S S1A 0.8104(2) 0.58936(10) 0.4729(3) 0.0405(4) Uani d PD 0.719(3) 1 A 1
    C C1A 0.7761(7) 0.6723(9) 0.3259(10) 0.0267(13) Uani d PD 0.719(3) 1 A 1
    C C2A 0.8929(7) 0.7219(5) 0.3231(9) 0.0410(15) Uani d PD 0.719(3) 1 A 1
    H H2AA 0.8950 0.7688 0.2511 0.049 Uiso calc PR 0.719(3) 1 A 1
    C C3A 1.0107(7) 0.6822(3) 0.4607(8) 0.0465(13) Uani d PD 0.719(3) 1 A 1
    H H3AA 1.0999 0.7042 0.4885 0.056 Uiso calc PR 0.719(3) 1 A 1
    C C4A 0.9811(5) 0.6116(4) 0.5442(7) 0.0396(13) Uani d PD 0.719(3) 1 A 1
    H H4AA 1.0466 0.5798 0.6295 0.048 Uiso calc PR 0.719(3) 1 A 1
    S S1B 0.9238(5) 0.7208(4) 0.3547(7) 0.0405(4) Uani d PD 0.281(3) 1 A 2
    C C1B 0.7753(17) 0.670(3) 0.357(4) 0.0267(13) Uani d PD 0.281(3) 1 A 2
    C C2B 0.797(2) 0.6021(13) 0.484(3) 0.0410(15) Uani d PD 0.281(3) 1 A 2
    H H2BA 0.7309 0.5676 0.5099 0.049 Uiso calc PR 0.281(3) 1 A 2
    C C3B 0.9481(16) 0.6001(12) 0.563(3) 0.0465(13) Uani d PD 0.281(3) 1 A 2
    H H3BA 0.9903 0.5596 0.6488 0.056 Uiso calc PR 0.281(3) 1 A 2
    C C4B 1.0253(17) 0.6584(10) 0.5075(19) 0.0396(13) Uani d PD 0.281(3) 1 A 2
    H H4BA 1.1212 0.6624 0.5501 0.048 Uiso calc PR 0.281(3) 1 A 2
    C C5 0.6420(3) 0.68954(16) 0.2103(3) 0.0308(5) Uani d . 1 1 . .
    H H5A 0.6323 0.7374 0.1370 0.037 Uiso calc R 1 1 A 1
    C C6 0.4062(3) 0.67187(17) 0.0565(4) 0.0376(6) Uani d . 1 1 . .
    H H6A 0.4305 0.7003 -0.0372 0.045 Uiso calc R 1 1 A .
    H H6B 0.3541 0.7126 0.1026 0.045 Uiso calc R 1 1 . .
    C C7 0.3187(3) 0.59292(18) -0.0144(3) 0.0373(6) Uani d . 1 1 A .
    H H7A 0.2353 0.6106 -0.1061 0.045 Uiso calc R 1 1 . .
    H H7B 0.3695 0.5538 -0.0659 0.045 Uiso calc R 1 1 . .
    C C8 0.1727(3) 0.59356(19) 0.1696(4) 0.0441(7) Uani d . 1 1 . .
    H H8A 0.0927 0.5997 0.0675 0.066 Uiso calc R 1 1 . .
    H H8B 0.2060 0.6499 0.2143 0.066 Uiso calc R 1 1 . .
    H H8C 0.1484 0.5615 0.2577 0.066 Uiso calc R 1 1 . .
    C C9 0.2323(3) 0.45972(18) 0.0614(4) 0.0440(7) Uani d . 1 1 . .
    H H9A 0.1555 0.4636 -0.0449 0.066 Uiso calc R 1 1 . .
    H H9B 0.2036 0.4305 0.1494 0.066 Uiso calc R 1 1 . .
    H H9C 0.3059 0.4278 0.0398 0.066 Uiso calc R 1 1 . .
loop_
    _atom_site_aniso_label
    _atom_site_aniso_U_11
    _atom_site_aniso_U_22
    _atom_site_aniso_U_33
    _atom_site_aniso_U_12
    _atom_site_aniso_U_13
    _atom_site_aniso_U_23
    Br1 0.04731(18) 0.02362(13) 0.02861(14) 0.00286(10) 0.01606(11) 0.00094(9)
    Cu1 0.03302(19) 0.02855(17) 0.02764(16) -0.00042(12) 0.00816(13) 0.00348(11)
    N1 0.0276(11) 0.0331(11) 0.0266(10) -0.0016(9) 0.0086(8) -0.0014(8)
    N2 0.0286(11) 0.0240(10) 0.0284(10) 0.0017(8) 0.0085(8) 0.0006(8)
    S1A 0.0361(7) 0.0372(7) 0.0417(7) -0.0028(5) 0.0033(5) 0.0064(6)
    C1A 0.0332(14) 0.0278(14) 0.024(4) -0.0043(10) 0.0161(16) -0.005(3)
    C2A 0.030(3) 0.054(3) 0.034(3) 0.001(2) 0.004(2) 0.001(2)
    C3A 0.033(3) 0.048(3) 0.064(4) -0.010(2) 0.023(3) -0.021(2)
    C4A 0.022(2) 0.045(3) 0.044(2) 0.002(2) -0.0012(19) -0.010(2)
    S1B 0.0361(7) 0.0372(7) 0.0417(7) -0.0028(5) 0.0033(5) 0.0064(6)
    C1B 0.0332(14) 0.0278(14) 0.024(4) -0.0043(10) 0.0161(16) -0.005(3)
    C2B 0.030(3) 0.054(3) 0.034(3) 0.001(2) 0.004(2) 0.001(2)
    C3B 0.033(3) 0.048(3) 0.064(4) -0.010(2) 0.023(3) -0.021(2)
    C4B 0.022(2) 0.045(3) 0.044(2) 0.002(2) -0.0012(19) -0.010(2)
    C5 0.0361(15) 0.0243(12) 0.0340(13) -0.0020(10) 0.0140(11) 0.0022(9)
    C6 0.0387(16) 0.0341(14) 0.0357(14) -0.0003(11) 0.0057(11) 0.0111(11)
    C7 0.0346(15) 0.0486(16) 0.0265(13) -0.0048(12) 0.0068(11) 0.0045(11)
    C8 0.0316(16) 0.0579(18) 0.0443(16) 0.0077(13) 0.0140(13) 0.0023(13)
    C9 0.0428(17) 0.0437(16) 0.0417(16) -0.0137(13) 0.0084(13) -0.0083(12)
_geom_special_details
;
All e.s.d.'s (except the e.s.d. in the dihedral angle between two l.s. planes)
are estimated using the full covariance matrix. The cell e.s.d.'s are taken
into account individually in the estimation of e.s.d.'s in distances, angles
and torsion angles; correlations between e.s.d.'s in cell parameters are only
used when they are defined by crystal symmetry. An approximate (isotropic)
treatment of cell e.s.d.'s is used for estimating e.s.d.'s involving l.s.
planes.
;
loop_
    _geom_bond_atom_site_label_1
    _geom_bond_atom_site_label_2
    _geom_bond_site_symmetry_2
    _geom_bond_distance
    _geom_bond_publ_flag
    Br1 Cu1 3_666 2.4241(4) ?
    Br1 Cu1 . 2.4805(4) ?
    Cu1 N2 . 2.008(2) ?
    Cu1 N1 . 2.240(2) ?
    Cu1 Br1 3_666 2.4242(4) ?
    Cu1 Cu1 3_666 2.9803(6) ?
    N1 C8 . 1.460(3) ?
    N1 C7 . 1.462(3) ?
    N1 C9 . 1.468(3) ?
    N2 C5 . 1.274(3) ?
    N2 C6 . 1.474(3) ?
    S1A C4A . 1.685(5) ?
    S1A C1A . 1.701(9) ?
    C1A C5 . 1.413(7) ?
    C1A C2A . 1.422(11) ?
    C2A C3A . 1.482(8) ?
    C2A H2AA . 0.9300 ?
    C3A C4A . 1.364(7) ?
    C3A H3AA . 0.9300 ?
    C4A H4AA . 0.9300 ?
    S1B C4B . 1.641(11) ?
    S1B C1B . 1.71(2) ?
    C1B C2B . 1.43(2) ?
    C1B C5 . 1.521(18) ?
    C2B C3B . 1.473(19) ?
    C2B H2BA . 0.9300 ?
    C3B C4B . 1.360(14) ?
    C3B H3BA . 0.9300 ?
    C4B H4BA . 0.9300 ?
    C5 H5A . 0.9300 ?
    C6 C7 . 1.509(4) ?
    C6 H6A . 0.9700 ?
    C6 H6B . 0.9700 ?
    C7 H7A . 0.9700 ?
    C7 H7B . 0.9700 ?
    C8 H8A . 0.9600 ?
    C8 H8B . 0.9600 ?
    C8 H8C . 0.9600 ?
    C9 H9A . 0.9600 ?
    C9 H9B . 0.9600 ?
    C9 H9C . 0.9600 ?
loop_
    _geom_angle_atom_site_label_1
    _geom_angle_atom_site_label_2
    _geom_angle_atom_site_label_3
    _geom_angle_site_symmetry_1
    _geom_angle_site_symmetry_3
    _geom_angle
    _geom_angle_publ_flag
    Cu1 Br1 Cu1 3_666 . 74.829(13) ?
    N2 Cu1 N1 . . 85.27(8) ?
    N2 Cu1 Br1 . 3_666 132.01(6) ?
    N1 Cu1 Br1 . 3_666 106.45(5) ?
    N2 Cu1 Br1 . . 115.60(6) ?
    N1 Cu1 Br1 . . 107.16(6) ?
    Br1 Cu1 Br1 3_666 . 105.171(13) ?
    N2 Cu1 Cu1 . 3_666 154.69(6) ?
    N1 Cu1 Cu1 . 3_666 118.42(5) ?
    Br1 Cu1 Cu1 3_666 3_666 53.447(11) ?
    Br1 Cu1 Cu1 . 3_666 51.724(11) ?
    C8 N1 C7 . . 111.3(2) ?
    C8 N1 C9 . . 109.6(2) ?
    C7 N1 C9 . . 109.3(2) ?
    C8 N1 Cu1 . . 112.30(16) ?
    C7 N1 Cu1 . . 99.58(15) ?
    C9 N1 Cu1 . . 114.39(16) ?
    C5 N2 C6 . . 116.8(2) ?
    C5 N2 Cu1 . . 134.54(17) ?
    C6 N2 Cu1 . . 108.42(15) ?
    C4A S1A C1A . . 92.6(3) ?
    C5 C1A C2A . . 121.9(7) ?
    C5 C1A S1A . . 122.7(6) ?
    C2A C1A S1A . . 115.4(5) ?
    C1A C2A C3A . . 104.4(6) ?
    C1A C2A H2AA . . 127.8 ?
    C3A C2A H2AA . . 127.8 ?
    C4A C3A C2A . . 116.4(6) ?
    C4A C3A H3AA . . 121.8 ?
    C2A C3A H3AA . . 121.8 ?
    C3A C4A S1A . . 111.2(5) ?
    C3A C4A H4AA . . 124.4 ?
    S1A C4A H4AA . . 124.4 ?
    C4B S1B C1B . . 94.1(10) ?
    C2B C1B C5 . . 126(2) ?
    C2B C1B S1B . . 114.3(12) ?
    C5 C1B S1B . . 118.4(15) ?
    C1B C2B C3B . . 102.8(15) ?
    C1B C2B H2BA . . 128.6 ?
    C3B C2B H2BA . . 128.6 ?
    C4B C3B C2B . . 118.9(18) ?
    C4B C3B H3BA . . 120.5 ?
    C2B C3B H3BA . . 120.5 ?
    C3B C4B S1B . . 109.8(15) ?
    C3B C4B H4BA . . 125.1 ?
    S1B C4B H4BA . . 125.1 ?
    N2 C5 C1A . . 126.4(5) ?
    N2 C5 C1B . . 120.1(10) ?
    N2 C5 H5A . . 116.8 ?
    C1A C5 H5A . . 116.8 ?
    C1B C5 H5A . . 122.5 ?
    N2 C6 C7 . . 109.8(2) ?
    N2 C6 H6A . . 109.7 ?
    C7 C6 H6A . . 109.7 ?
    N2 C6 H6B . . 109.7 ?
    C7 C6 H6B . . 109.7 ?
    H6A C6 H6B . . 108.2 ?
    N1 C7 C6 . . 111.7(2) ?
    N1 C7 H7A . . 109.3 ?
    C6 C7 H7A . . 109.3 ?
    N1 C7 H7B . . 109.3 ?
    C6 C7 H7B . . 109.3 ?
    H7A C7 H7B . . 107.9 ?
    N1 C8 H8A . . 109.5 ?
    N1 C8 H8B . . 109.5 ?
    H8A C8 H8B . . 109.5 ?
    N1 C8 H8C . . 109.5 ?
    H8A C8 H8C . . 109.5 ?
    H8B C8 H8C . . 109.5 ?
    N1 C9 H9A . . 109.5 ?
    N1 C9 H9B . . 109.5 ?
    H9A C9 H9B . . 109.5 ?
    N1 C9 H9C . . 109.5 ?
    H9A C9 H9C . . 109.5 ?
    H9B C9 H9C . . 109.5 ?
loop_
    _geom_torsion_atom_site_label_1
    _geom_torsion_atom_site_label_2
    _geom_torsion_atom_site_label_3
    _geom_torsion_atom_site_label_4
    _geom_torsion_site_symmetry_1
    _geom_torsion_site_symmetry_2
    _geom_torsion_site_symmetry_3
    _geom_torsion_site_symmetry_4
    _geom_torsion
    _geom_torsion_publ_flag
    Cu1 Br1 Cu1 N2 3_666 . . . -154.00(7) ?
    Cu1 Br1 Cu1 N1 3_666 . . . 113.00(6) ?
    Cu1 Br1 Cu1 Br1 3_666 . . 3_666 0.0 ?
    N2 Cu1 N1 C8 . . . . -100.19(18) ?
    Br1 Cu1 N1 C8 3_666 . . . 127.30(16) ?
    Br1 Cu1 N1 C8 . . . . 15.16(18) ?
    Cu1 Cu1 N1 C8 3_666 . . . 70.41(18) ?
    N2 Cu1 N1 C7 . . . . 17.69(15) ?
    Br1 Cu1 N1 C7 3_666 . . . -114.82(14) ?
    Br1 Cu1 N1 C7 . . . . 133.04(14) ?
    Cu1 Cu1 N1 C7 3_666 . . . -171.71(13) ?
    N2 Cu1 N1 C9 . . . . 134.13(18) ?
    Br1 Cu1 N1 C9 3_666 . . . 1.62(18) ?
    Br1 Cu1 N1 C9 . . . . -110.51(17) ?
    Cu1 Cu1 N1 C9 3_666 . . . -55.26(19) ?
    N1 Cu1 N2 C5 . . . . -174.8(2) ?
    Br1 Cu1 N2 C5 3_666 . . . -66.8(3) ?
    Br1 Cu1 N2 C5 . . . . 78.5(2) ?
    Cu1 Cu1 N2 C5 3_666 . . . 24.9(3) ?
    N1 Cu1 N2 C6 . . . . 10.83(16) ?
    Br1 Cu1 N2 C6 3_666 . . . 118.76(15) ?
    Br1 Cu1 N2 C6 . . . . -95.95(16) ?
    Cu1 Cu1 N2 C6 3_666 . . . -149.55(14) ?
    C4A S1A C1A C5 . . . . 177.9(9) ?
    C4A S1A C1A C2A . . . . -0.2(9) ?
    C5 C1A C2A C3A . . . . -179.2(9) ?
    S1A C1A C2A C3A . . . . -1.1(11) ?
    C1A C2A C3A C4A . . . . 2.3(9) ?
    C2A C3A C4A S1A . . . . -2.6(7) ?
    C1A S1A C4A C3A . . . . 1.5(6) ?
    C4B S1B C1B C2B . . . . 2(3) ?
    C4B S1B C1B C5 . . . . -168(2) ?
    C5 C1B C2B C3B . . . . 167(3) ?
    S1B C1B C2B C3B . . . . -2(3) ?
    C1B C2B C3B C4B . . . . 2(3) ?
    C2B C3B C4B S1B . . . . 0(2) ?
    C1B S1B C4B C3B . . . . -0.8(19) ?
    C6 N2 C5 C1A . . . . -175.2(7) ?
    Cu1 N2 C5 C1A . . . . 10.8(7) ?
    C6 N2 C5 C1B . . . . 176.8(17) ?
    Cu1 N2 C5 C1B . . . . 2.8(18) ?
    C2A C1A C5 N2 . . . . 175.9(7) ?
    S1A C1A C5 N2 . . . . -2.0(13) ?
    C2A C1A C5 C1B . . . . -135(14) ?
    S1A C1A C5 C1B . . . . 47(12) ?
    C2B C1B C5 N2 . . . . 4(4) ?
    S1B C1B C5 N2 . . . . 172.0(16) ?
    C2B C1B C5 C1A . . . . -132(16) ?
    S1B C1B C5 C1A . . . . 37(11) ?
    C5 N2 C6 C7 . . . . 146.5(2) ?
    Cu1 N2 C6 C7 . . . . -38.0(3) ?
    C8 N1 C7 C6 . . . . 75.1(3) ?
    C9 N1 C7 C6 . . . . -163.7(2) ?
    Cu1 N1 C7 C6 . . . . -43.5(2) ?
    N2 C6 C7 N1 . . . . 58.7(3) ?
loop_
    _geom_hbond_atom_site_label_D
    _geom_hbond_atom_site_label_H
    _geom_hbond_atom_site_label_A
    _geom_hbond_site_symmetry_A
    _geom_hbond_distance_DH
    _geom_hbond_distance_HA
    _geom_hbond_distance_DA
    _geom_hbond_angle_DHA
    C2A H2AA Cg3 4_564 0.93 2.87 3.721(8) 153
    C2A H2AA Cg4 4_564 0.93 2.70 3.573(12) 157
    C2B H2BA Cg1 1_555 0.93 2.55 3.45(2) 162
    C2B H2BA Cg1 3_666 0.93 2.55 3.45(2) 162
_iucr_refine_instructions_details
;
TITL CG1-47aaa in P2(1)/c
CELL  0.71073  10.2030  15.4170   8.0490   90.000  108.628   90.000
ZERR     4.00   0.0000   0.0000   0.0000    0.000    0.000    0.000
LATT 1
SYMM  - X, 1/2 + Y, 1/2 - Z
SFAC C  H  N  S  Cu Br
UNIT 36  56  8  4  4  4
MERG 2
L.S. 40
ACTA 51
BOND   $H
CONF
PLAN  15
eadp s1a s1b
eadp c1a c1b
eadp c2a c2b
eadp c3a c3b
eadp c4a c4b
WGHT    0.030300
EXTI    0.002063
FVAR       5.58336   0.71875
BR1   6    0.438304    0.598179    0.608089    11.00000    0.04731    0.02362 =
         0.02861    0.00094    0.01606    0.00286
CU1   5    0.484551    0.550941    0.337508    11.00000    0.03302    0.02855 =
         0.02764    0.00348    0.00816   -0.00042
N1    3    0.280776    0.547265    0.122727    11.00000    0.02761    0.03312 =
         0.02658   -0.00142    0.00859   -0.00155
N2    3    0.532952    0.645902    0.196546    11.00000    0.02864    0.02397 =
         0.02840    0.00061    0.00846    0.00169
PART   1
S1A   4    0.810393    0.589360    0.472917    21.00000    0.03615    0.03722 =
         0.04171    0.00642    0.00332   -0.00278
C1A   1    0.776146    0.672340    0.325909    21.00000    0.03317    0.02781 =
         0.02404   -0.00515    0.01607   -0.00429
C2A   1    0.892944    0.721950    0.323063    21.00000    0.03047    0.05360 =
         0.03433    0.00135    0.00379    0.00125
AFIX  43
H2AA  2    0.894961    0.768773    0.251074    21.00000   -1.20000
AFIX   0
C3A   1    1.010674    0.682199    0.460666    21.00000    0.03305    0.04772 =
         0.06389   -0.02109    0.02267   -0.01037
AFIX  43
H3AA  2    1.099948    0.704239    0.488548    21.00000   -1.20000
AFIX   0
C4A   1    0.981072    0.611554    0.544226    21.00000    0.02151    0.04452 =
         0.04445   -0.00989   -0.00118    0.00221
AFIX  43
H4AA  2    1.046560    0.579751    0.629490    21.00000   -1.20000
AFIX   0
PART   2
same s1a > c4a
S1B   4    0.923826    0.720756    0.354717   -21.00000    0.03615    0.03722 =
         0.04171    0.00642    0.00332   -0.00278
C1B   1    0.775344    0.669984    0.357263   -21.00000    0.03317    0.02781 =
         0.02404   -0.00515    0.01607   -0.00429
C2B   1    0.796524    0.602062    0.483810   -21.00000    0.03047    0.05360 =
         0.03433    0.00135    0.00379    0.00125
AFIX  43
H2BA  2    0.730859    0.567619    0.509909   -21.00000   -1.20000
AFIX   0
C3B   1    0.948096    0.600086    0.562713   -21.00000    0.03305    0.04772 =
         0.06389   -0.02109    0.02267   -0.01037
AFIX  43
H3BA  2    0.990347    0.559610    0.648840   -21.00000   -1.20000
AFIX   0
C4B   1    1.025286    0.658438    0.507549   -21.00000    0.02151    0.04452 =
         0.04445   -0.00989   -0.00118    0.00221
AFIX  43
H4BA  2    1.121215    0.662430    0.550069   -21.00000   -1.20000
AFIX   0
PART   0
C5    1    0.641986    0.689540    0.210260    11.00000    0.03605    0.02434 =
         0.03398    0.00216    0.01403   -0.00201
AFIX  43
H5A   2    0.632307    0.737397    0.136970    11.00000   -1.20000
AFIX   0
C6    1    0.406164    0.671872    0.056474    11.00000    0.03870    0.03409 =
         0.03575    0.01106    0.00570   -0.00030
AFIX  23
H6A   2    0.430471    0.700272   -0.037181    11.00000   -1.20000
H6B   2    0.354109    0.712635    0.102606    11.00000   -1.20000
AFIX   0
C7    1    0.318684    0.592924   -0.014434    11.00000    0.03457    0.04862 =
         0.02652    0.00450    0.00681   -0.00484
AFIX  23
H7A   2    0.235314    0.610587   -0.106067    11.00000   -1.20000
H7B   2    0.369503    0.553847   -0.065929    11.00000   -1.20000
AFIX   0
C8    1    0.172708    0.593556    0.169585    11.00000    0.03161    0.05786 =
         0.04427    0.00232    0.01399    0.00765
AFIX 137
H8A   2    0.092706    0.599737    0.067549    11.00000   -1.50000
H8B   2    0.205989    0.649906    0.214331    11.00000   -1.50000
H8C   2    0.148394    0.561454    0.257675    11.00000   -1.50000
AFIX   0
C9    1    0.232262    0.459721    0.061449    11.00000    0.04279    0.04370 =
         0.04174   -0.00829    0.00837   -0.01373
AFIX 137
H9A   2    0.155502    0.463639   -0.044912    11.00000   -1.50000
H9B   2    0.203626    0.430489    0.149389    11.00000   -1.50000
H9C   2    0.305923    0.427770    0.039789    11.00000   -1.50000
HKLF    4
REM  CG1-47aaa in P2(1)/c
REM R1 =  0.0363 for   3021 Fo > 4sig(Fo)  and  0.0555 for all   3928 data
REM    146 parameters refined using     10 restraints
END
WGHT      0.0304      0.0000
REM Highest difference peak  0.495,  deepest hole -0.511,  1-sigma level  0.094
Q1    1   0.4780  0.5077  0.3840  11.00000  0.05    0.49
Q2    1   0.8842  0.5842  0.4966  11.00000  0.05    0.44
Q3    1   0.5070  0.5890  0.6400  11.00000  0.05    0.41
Q4    1   0.2405  0.4994 -0.0372  11.00000  0.05    0.40
Q5    1   0.3574  0.5502  0.6237  11.00000  0.05    0.39
Q6    1   0.3061  0.4507 -0.0188  11.00000  0.05    0.39
Q7    1   0.9206  0.7482  0.3439  11.00000  0.05    0.38
Q8    1   0.7863  0.6289  0.3961  11.00000  0.05    0.37
Q9    1   0.9382  0.6839  0.3557  11.00000  0.05    0.37
Q10   1   0.4383  0.5551  0.6943  11.00000  0.05    0.37
Q11   1   0.4344  0.5393  0.5754  11.00000  0.05    0.37
Q12   1   0.4376  0.6151  0.5419  11.00000  0.05    0.37
Q13   1   0.5166  0.6184  0.3046  11.00000  0.05    0.36
Q14   1   0.4056  0.3672 -0.0028  11.00000  0.05    0.36
Q15   1   0.4840  0.5426  0.2560  11.00000  0.05    0.35
;
