# Supplementary material for: Di-μ-bromido-bis­{[N,N-dimethyl-N′-(thio­phen-2-yl­methyl­idene)ethane-1,2-diamine]­copper(I)]}
Source: Acta Crystallogr Sect E Struct Rep Online. 2012 Apr 28;68(Pt 5):m691–2. doi: 10.1107/S1600536812017989 (PMC3344410; doi:10.1107/S1600536812017989)
Supplement: Supplementary file 2 [file e-68-0m691-Isup2.hkl]

# 
# h,k,l, Fc-squared, Fo-squared, sigma(Fo-squared) and status flag 
# 
data_I
_shelx_title ' CG1-47aaa in P2(1)/c' 
_shelx_refln_list_code          4 
_shelx_F_calc_maximum      173.54 
_exptl_crystal_F_000       648.00 
_reflns_d_resolution_high  0.6664 
 
loop_ 
 _symmetry_equiv_pos_as_xyz 
 'x, y, z' 
 '-x, y+1/2, -z+1/2' 
 '-x, -y, -z' 
 'x, -y-1/2, z-1/2' 
 
_cell_length_a    10.2030 
_cell_length_b    15.4170 
_cell_length_c     8.0490 
_cell_angle_alpha  90.000 
_cell_angle_beta  108.628 
_cell_angle_gamma  90.000 
 
_shelx_F_squared_multiplier     1.000 
 
loop_ 
 _refln_index_h 
 _refln_index_k 
 _refln_index_l 
 _refln_F_squared_calc 
 _refln_F_squared_meas 
 _refln_F_squared_sigma 
 _refln_observed_status 
   2   0   0    20306.45    18117.54    386.61 o 
   3   0   0    21285.43    19570.45    433.27 o 
   4   0   0    10292.47    11499.90    294.51 o 
   5   0   0       22.15       16.15      7.19 o 
   6   0   0      403.89      305.77     41.49 o 
   7   0   0       27.28       51.13     22.12 o 
   8   0   0      666.43      654.82     65.04 o 
   9   0   0      163.83      149.03     34.11 o 
  10   0   0       68.66       68.64     27.63 o 
  11   0   0       77.59       52.64     26.93 o 
  12   0   0       31.12       50.95     38.74 o 
  13   0   0       62.21       82.85     27.81 o 
  14   0   0       21.25       98.07     43.21 o 
   2   1   0     9046.74     9925.90    957.08 o 
   3   1   0     3587.12     3765.57     68.47 o 
   4   1   0     2986.24     2941.50     61.99 o 
   5   1   0     1784.45     1844.21     96.59 o 
   6   1   0     2570.23     2640.42     63.37 o 
   7   1   0      384.54      420.56     54.67 o 
   8   1   0      289.20      348.46     33.86 o 
   9   1   0        0.01        4.38     23.71 o 
  10   1   0       91.12       87.09     21.78 o 
  11   1   0       51.38       64.13     35.54 o 
  12   1   0        1.70        2.64     13.18 o 
  13   1   0        1.85       21.55     15.14 o 
  14   1   0        0.10       22.33     21.90 o 
   1   2   0    15323.04    15082.18    585.45 o 
   2   2   0     1277.03     1361.04     36.39 o 
   3   2   0    10734.39    10847.67    313.39 o 
   4   2   0     8270.54     7760.18    243.69 o 
   5   2   0     1277.18     1297.80     34.66 o 
   6   2   0     1532.81     1484.20     72.01 o 
   7   2   0       30.54       43.56     13.27 o 
   8   2   0        0.38        2.40      9.65 o 
   9   2   0      246.18      238.92     30.16 o 
  10   2   0       49.33       46.56     39.20 o 
  11   2   0       30.55       26.44     23.46 o 
  12   2   0        9.61       11.64     12.97 o 
  13   2   0       59.83       64.77     15.36 o 
  14   2   0        3.95       19.76     25.32 o 
   1   3   0     4678.88     4911.80     95.42 o 
   2   3   0    12026.54    12177.48    167.23 o 
   3   3   0    17156.93    17497.92    162.15 o 
   4   3   0     3279.91     3125.23     54.30 o 
   5   3   0     6510.27     6373.50    103.37 o 
   6   3   0     9332.96     9352.27    176.19 o 
   7   3   0      906.06      988.01     42.29 o 
   8   3   0      521.00      552.77    101.31 o 
   9   3   0       84.85       93.55     19.19 o 
  10   3   0       21.94       25.22     13.70 o 
  11   3   0       92.13      151.93     23.54 o 
  12   3   0        7.53        9.19     13.88 o 
  13   3   0        0.31       11.87     12.91 o 
   0   4   0    16866.60    16585.88    212.20 o 
   1   4   0     3565.60     3781.03     50.31 o 
   2   4   0     1328.43     1482.82     23.48 o 
   3   4   0      789.38      874.97     19.97 o 
   4   4   0       12.70       34.30      5.00 o 
   5   4   0     4500.68     4807.62    112.78 o 
   6   4   0      312.25      322.76     15.82 o 
   7   4   0     2171.72     2222.46     61.80 o 
   8   4   0     2758.79     2828.11     99.91 o 
   9   4   0      901.06      893.35     46.64 o 
  10   4   0      220.37      193.91     20.62 o 
  11   4   0      125.72      124.82     32.07 o 
  12   4   0       19.56       26.02     15.28 o 
  13   4   0        5.24       14.90     14.32 o 
   1   5   0       98.90      125.60      7.08 o 
   2   5   0     2620.50     2681.72     32.11 o 
   3   5   0      197.93      191.80      8.09 o 
   4   5   0      722.04      752.16     19.13 o 
   5   5   0     1408.91     1389.85     29.41 o 
   6   5   0     2612.86     2401.47     50.57 o 
   7   5   0     1441.63     1382.61     46.76 o 
   8   5   0      739.73      729.81     48.78 o 
   9   5   0      992.98      992.49     52.92 o 
  10   5   0      583.05      553.91     41.20 o 
  11   5   0      326.63      376.82     35.20 o 
  12   5   0      218.08      293.95     37.63 o 
  13   5   0       49.07       78.26     26.37 o 
   0   6   0    20862.68    20132.91    221.65 o 
   1   6   0     4579.79     4669.54     72.29 o 
   2   6   0     2201.26     2218.89     29.08 o 
   3   6   0     5104.07     5143.12     49.28 o 
   4   6   0      136.96      118.56      6.45 o 
   5   6   0        1.62        5.16      4.27 o 
   6   6   0       11.37        6.84      4.21 o 
   7   6   0      459.22      420.65     21.10 o 
   8   6   0     2096.10     2082.82     61.77 o 
   9   6   0       74.76       63.97     16.08 o 
  10   6   0        9.13        7.31     13.46 o 
  11   6   0      112.68      122.21     21.84 o 
  12   6   0       17.99       33.05     18.24 o 
  13   6   0       89.36      105.32     20.59 o 
   1   7   0      734.52      725.71     17.81 o 
   2   7   0     3041.42     3020.79     37.46 o 
   3   7   0     1251.07     1192.23     27.37 o 
   4   7   0     2337.15     2279.77     31.13 o 
   5   7   0      628.16      602.93     18.51 o 
   6   7   0      342.79      310.19     17.25 o 
   7   7   0       56.51       48.34      9.14 o 
   8   7   0        3.37       15.25     10.85 o 
   9   7   0      259.65      310.10     29.62 o 
  10   7   0     1049.71     1108.30     57.55 o 
  11   7   0     1277.86     1309.39     77.09 o 
  12   7   0      157.27      202.19     29.27 o 
  13   7   0      336.58      389.89     39.47 o 
   0   8   0     6557.23     6855.52     99.17 o 
   1   8   0     2313.22     2219.42     32.67 o 
   2   8   0      378.73      356.22     14.82 o 
   3   8   0     1049.36     1030.92     21.38 o 
   4   8   0     1781.33     1750.19     32.02 o 
   5   8   0      893.08      857.85     32.92 o 
   6   8   0     1268.77     1283.04     34.71 o 
   7   8   0     1041.40     1040.98     37.04 o 
   8   8   0      906.13      888.18     40.42 o 
   9   8   0      459.20      536.13     38.52 o 
  10   8   0      209.99      225.18     27.66 o 
  11   8   0       72.20       92.66     20.17 o 
  12   8   0       44.08       42.10     16.08 o 
  13   8   0       14.91       -0.45     29.62 o 
   1   9   0       51.59       40.88      4.74 o 
   2   9   0     1839.32     1764.75     37.38 o 
   3   9   0     2751.15     2639.17     38.54 o 
   4   9   0     1203.76     1172.32     25.43 o 
   5   9   0     1410.60     1397.21     42.33 o 
   6   9   0     1104.98     1100.00     36.11 o 
   7   9   0       10.18       21.22      8.86 o 
   8   9   0       14.64       14.57      8.96 o 
   9   9   0       27.25       42.12     11.73 o 
  10   9   0      355.13      362.67     29.28 o 
  11   9   0      215.78      198.40     28.54 o 
  12   9   0        6.78       10.31     14.34 o 
  13   9   0        9.82       88.60     30.84 o 
   0  10   0      792.58      798.85     25.25 o 
   1  10   0      173.58      180.26     10.23 o 
   2  10   0      160.64      152.57     10.11 o 
   3  10   0      670.03      686.83     23.12 o 
   4  10   0     3504.75     3349.80     56.51 o 
   5  10   0     5445.21     5153.99     88.19 o 
   6  10   0     1962.11     1958.39     65.00 o 
   7  10   0     2538.75     2699.45     72.96 o 
   8  10   0     3698.30     3770.70     91.88 o 
   9  10   0     1395.17     1461.28     56.88 o 
  10  10   0      373.42      353.62     33.64 o 
  11  10   0      281.52      233.22     40.78 o 
  12  10   0        4.17       17.31     14.08 o 
   1  11   0       67.34       68.26      7.41 o 
   2  11   0      320.79      330.87     16.19 o 
   3  11   0      127.88      124.26     11.12 o 
   4  11   0      890.47      912.48     42.70 o 
   5  11   0      234.62      241.68     17.85 o 
   6  11   0      263.61      265.69     21.68 o 
   7  11   0       24.36       27.60      9.68 o 
   8  11   0        1.38       23.02     12.44 o 
   9  11   0       87.33      107.96     17.43 o 
  10  11   0       50.90       43.61     16.52 o 
  11  11   0      112.21      101.68     20.86 o 
  12  11   0       36.71       51.19     17.80 o 
   0  12   0       15.28       27.84      9.27 o 
   1  12   0      147.52      156.90     13.25 o 
   2  12   0      597.83      612.77     24.31 o 
   3  12   0       99.48       95.47     10.47 o 
   4  12   0     1108.82     1039.57     36.86 o 
   5  12   0     2799.67     2659.98     63.40 o 
   6  12   0      455.89      491.06     30.13 o 
   7  12   0      698.93      685.15     37.19 o 
   8  12   0     1170.75     1197.96     51.45 o 
   9  12   0      314.20      356.28     29.45 o 
  10  12   0       48.89       35.60     19.54 o 
  11  12   0       20.74       39.30     21.05 o 
  12  12   0        2.31       -6.03     15.57 o 
   1  13   0       86.15       79.71     10.92 o 
   2  13   0     1500.96     1504.42     48.85 o 
   3  13   0     3115.45     3097.45     61.46 o 
   4  13   0      622.59      643.64     29.86 o 
   5  13   0      698.50      689.19     31.73 o 
   6  13   0      497.14      502.15     31.31 o 
   7  13   0       11.89       19.54     11.23 o 
   8  13   0      189.13      225.17     23.25 o 
   9  13   0      258.68      281.71     28.13 o 
  10  13   0      429.49      418.49     38.75 o 
  11  13   0      476.95      508.99     44.98 o 
  12  13   0      149.74       39.20     29.72 o 
   0  14   0     3341.37     3466.28     88.37 o 
   1  14   0     1667.57     1654.14     47.01 o 
   2  14   0      444.34      490.02     28.45 o 
   3  14   0      155.69      165.51     17.24 o 
   4  14   0      207.13      243.99     21.29 o 
   5  14   0      264.59      235.60     19.80 o 
   6  14   0       84.37       98.93     15.55 o 
   7  14   0      198.07      230.21     24.17 o 
   8  14   0       82.38      128.56     23.67 o 
   9  14   0      140.45      159.62     22.31 o 
  10  14   0       14.06       14.87     16.03 o 
  11  14   0        0.59      -28.50     30.79 o 
   1  15   0       48.47       63.49     11.27 o 
   2  15   0       60.65       67.67     18.30 o 
   3  15   0       29.10       26.59     13.71 o 
   4  15   0      113.50      113.78     18.35 o 
   5  15   0      167.47      157.07     21.46 o 
   6  15   0      219.41      246.79     23.80 o 
   7  15   0      267.23      302.73     27.70 o 
   8  15   0      166.31      185.80     23.39 o 
   9  15   0       42.44       65.02     20.44 o 
  10  15   0      395.01      381.73     67.78 o 
   0  16   0     1934.12     1989.78     93.80 o 
   1  16   0      273.85      312.96     22.68 o 
   2  16   0       88.38       98.17     15.34 o 
   3  16   0      271.78      309.25     36.20 o 
   4  16   0       55.38       57.47     25.93 o 
   5  16   0      398.84      370.67     91.90 o 
   6  16   0      522.09      417.41     48.06 o 
   7  16   0      390.59      433.16     50.84 o 
   8  16   0      980.12      943.48     60.94 o 
   9  16   0      221.38      218.87     31.28 o 
  10  16   0       37.51       52.97     28.05 o 
   1  17   0      230.27      220.11     23.45 o 
   2  17   0     1373.15     1361.22     76.03 o 
   3  17   0      992.49     1010.55     71.93 o 
   4  17   0     1016.38     1043.90     73.52 o 
   5  17   0      566.80      569.26     56.86 o 
   6  17   0      705.02      718.37     63.95 o 
   7  17   0      298.30      344.65    117.81 o 
   8  17   0       15.05       32.98     23.90 o 
   9  17   0       22.67       18.93     20.34 o 
   0  18   0      526.73      578.14     61.20 o 
   1  18   0      311.56      298.76     41.46 o 
   2  18   0      586.08      629.42     47.46 o 
   3  18   0      200.67      196.80     34.62 o 
   4  18   0      356.51      344.90     47.52 o 
   5  18   0      285.12      298.31     42.60 o 
   6  18   0        2.01       -3.84     31.62 o 
   7  18   0       31.88        8.89     47.32 o 
   8  18   0       65.94       77.74     27.15 o 
   1  19   0       46.37       78.94     37.28 o 
   2  19   0      170.98      227.22     39.51 o 
   3  19   0      327.00      351.82     47.42 o 
   4  19   0       97.45      144.70     32.55 o 
   5  19   0      286.09      240.94     78.29 o 
   6  19   0      210.13      291.48     45.90 o 
   7  19   0        4.73        4.43     27.50 o 
   0  20   0     2088.53     2141.73    110.65 o 
   1  20   0     1986.02     2004.51     91.19 o 
   2  20   0     1036.00     1175.56    108.74 o 
   3  20   0      628.25      635.10     63.41 o 
   4  20   0      309.32      364.49     48.94 o 
   5  20   0       59.11      109.08     32.84 o 
   6  20   0        9.37       97.38     42.99 o 
   1  21   0       67.15       82.54     23.76 o 
   2  21   0        3.93        9.82     20.79 o 
   3  21   0       31.84       11.52     19.40 o 
   4  21   0      121.91      161.87     35.83 o 
   0  22   0      937.05      956.43    123.33 o 
   1  22   0      361.47      373.81     41.89 o 
   2  22   0      124.73      147.27     60.45 o 
 -14   1   1      241.93      300.33     34.86 o 
 -13   1   1      733.15      990.60     72.05 o 
 -12   1   1      425.24      552.17     52.95 o 
 -11   1   1      307.36      375.95     41.50 o 
 -10   1   1     1019.15     1112.98    111.24 o 
  -9   1   1      205.37      218.70     34.01 o 
  -8   1   1      170.05      187.78     25.23 o 
  -7   1   1      107.50      113.00     18.47 o 
  -6   1   1      320.09      330.15     15.41 o 
  -5   1   1     1018.87     1210.33     28.77 o 
  -4   1   1      371.27      334.91     17.04 o 
  -3   1   1     2117.74     2155.45     58.53 o 
  -2   1   1    10477.49    10700.24    159.56 o 
  -1   1   1     4807.24     5501.38    190.66 o 
   1   1   1     4326.16     4276.69    369.49 o 
   2   1   1    28054.47    28732.62   1517.00 o 
   3   1   1    16541.96    16805.27    268.56 o 
   4   1   1     4437.00     4423.87    105.46 o 
   5   1   1       43.67       63.63     13.47 o 
   6   1   1       37.49       66.47     15.56 o 
   7   1   1      153.72      144.08     18.83 o 
   8   1   1      636.24      713.94     41.37 o 
   9   1   1      967.66     1052.54     46.57 o 
  10   1   1      519.08      623.73     37.23 o 
  11   1   1      724.90      759.03     43.00 o 
  12   1   1      227.24      285.69     28.50 o 
  13   1   1       34.11       31.71     14.53 o 
 -14   2   1        4.03       22.66     15.70 o 
 -13   2   1       25.19       51.10     25.64 o 
 -12   2   1       31.73       44.64     20.80 o 
 -11   2   1      275.37      334.69     39.96 o 
 -10   2   1      915.39     1025.56     64.65 o 
  -9   2   1      187.38      195.69     27.20 o 
  -8   2   1      559.80      575.05     43.15 o 
  -7   2   1     1969.19     2025.43     59.23 o 
  -6   2   1       15.38       23.01      7.65 o 
  -5   2   1      710.45      670.60     28.44 o 
  -4   2   1      602.65      577.77     30.82 o 
  -3   2   1     1801.14     1858.73     30.93 o 
  -2   2   1     8493.79     8914.71    184.22 o 
  -1   2   1     2441.34     2438.64     34.66 o 
   0   2   1     4677.64     4513.80    106.60 o 
   1   2   1     1334.23     1504.79     40.17 o 
   2   2   1     4484.05     4587.96    129.45 o 
   3   2   1    15958.17    15967.84    290.25 o 
   4   2   1     7865.14     7942.30    152.74 o 
   5   2   1    11426.39    11626.94    205.18 o 
   6   2   1    11572.64    11462.36    295.48 o 
   7   2   1     3458.15     3574.47    110.41 o 
   8   2   1     2249.68     2351.39     76.49 o 
   9   2   1     2128.67     2251.14     78.69 o 
  10   2   1       94.90      103.93     24.26 o 
  11   2   1       49.09       68.28     15.91 o 
  12   2   1        2.41        9.55     15.82 o 
  13   2   1       33.54       57.50     20.41 o 
 -14   3   1        0.09      -16.52     20.79 o 
 -13   3   1        8.88       14.05     14.39 o 
 -12   3   1       98.64      137.82     31.59 o 
 -11   3   1      260.58      281.75     37.50 o 
 -10   3   1      371.02      452.49     42.65 o 
  -9   3   1     1442.38     1650.22     77.91 o 
  -8   3   1     2072.49     2289.87     88.66 o 
  -7   3   1     1743.59     1765.87     57.05 o 
  -6   3   1     2728.37     2688.04     68.38 o 
  -5   3   1     5252.75     5116.46     88.22 o 
  -4   3   1      370.88      353.89     17.49 o 
  -3   3   1     2541.74     2633.19     58.24 o 
  -2   3   1     3353.51     3447.78     39.89 o 
  -1   3   1    16398.28    16397.23    178.82 o 
   0   3   1     1048.33     1204.78     18.00 o 
   1   3   1      105.05      125.06      4.98 o 
   2   3   1       15.44       21.54      3.52 o 
   3   3   1        8.47       10.38      3.33 o 
   4   3   1     1284.52     1537.86     37.96 o 
   5   3   1      133.11      150.72     11.37 o 
   6   3   1       38.58       38.71      7.67 o 
   7   3   1        0.10       -1.94      9.32 o 
   8   3   1      232.96      225.26     23.63 o 
   9   3   1        1.98        5.30     12.91 o 
  10   3   1       26.83       24.26     17.10 o 
  11   3   1        0.31       18.80     10.79 o 
  12   3   1        5.39       77.24     23.43 o 
  13   3   1        0.15       43.95     18.24 o 
 -14   4   1        4.39       23.86     19.29 o 
 -13   4   1       29.79       24.44     16.17 o 
 -12   4   1       23.67        9.84     12.95 o 
 -11   4   1      247.58      207.74     32.16 o 
 -10   4   1      799.17      834.80     57.42 o 
  -9   4   1     1071.84     1155.97     64.24 o 
  -8   4   1      131.39      122.53     20.05 o 
  -7   4   1     1254.40     1190.79     43.62 o 
  -6   4   1      673.27      702.90     31.11 o 
  -5   4   1        8.08        7.00      3.89 o 
  -4   4   1        5.03       16.84      4.26 o 
  -3   4   1       57.08       73.99      7.22 o 
  -2   4   1      903.13      996.17     21.13 o 
  -1   4   1      757.47      759.84     23.59 o 
   0   4   1      121.77      166.68      7.77 o 
   1   4   1      699.63      728.71     13.39 o 
   2   4   1     6565.79     6574.37     63.01 o 
   3   4   1    15963.95    16081.21    147.07 o 
   4   4   1    12337.45    12453.30    240.92 o 
   5   4   1    13147.06    13012.49    232.13 o 
   6   4   1     8922.35     8503.13    116.87 o 
   7   4   1      593.36      606.49     26.06 o 
   8   4   1     2249.01     2290.24    108.87 o 
   9   4   1     2030.88     2012.55     63.19 o 
  10   4   1      233.98      236.75     24.66 o 
  11   4   1        3.67       31.79     13.78 o 
  12   4   1      238.21      276.22     33.69 o 
  13   4   1       24.17       45.34     20.78 o 
 -14   5   1       29.23       55.26     23.45 o 
 -13   5   1      283.44      327.32     61.92 o 
 -12   5   1        9.26        7.40     12.79 o 
 -11   5   1        6.26        4.03     15.48 o 
 -10   5   1       18.02       21.86     11.78 o 
  -9   5   1       71.20       80.79     16.55 o 
  -8   5   1     1200.62     1221.84     44.36 o 
  -7   5   1     1954.73     1987.43     60.56 o 
  -6   5   1     3973.20     4048.62     71.23 o 
  -5   5   1    10483.91    10214.32    223.26 o 
  -4   5   1     2916.14     3001.39     63.66 o 
  -3   5   1      110.00      119.54      7.72 o 
  -2   5   1       73.82       98.30      5.89 o 
  -1   5   1     7094.15     7388.96     66.02 o 
   0   5   1    10751.06    10699.81    136.81 o 
   1   5   1     6298.37     6415.16     67.67 o 
   2   5   1    10165.65    10268.07    151.12 o 
   3   5   1     7472.90     7491.62    121.03 o 
   4   5   1     3278.86     3304.63     46.73 o 
   5   5   1       45.78       42.43      5.67 o 
   6   5   1       41.29       44.57      6.66 o 
   7   5   1      158.67      162.40     15.16 o 
   8   5   1     1429.62     1455.30     55.29 o 
   9   5   1      534.25      584.79     41.79 o 
  10   5   1      353.38      359.16     29.38 o 
  11   5   1      255.41      247.13     31.08 o 
  12   5   1      105.33       97.04     22.54 o 
  13   5   1       10.23        6.50     16.02 o 
 -14   6   1        3.37       20.36     18.62 o 
 -13   6   1       41.95       13.65     16.17 o 
 -12   6   1       58.01       72.90     21.27 o 
 -11   6   1      237.44      271.70     30.47 o 
 -10   6   1        8.23       13.58     15.47 o 
  -9   6   1      103.78       86.61     19.25 o 
  -8   6   1        4.59        7.38      7.34 o 
  -7   6   1        3.20       11.22      7.26 o 
  -6   6   1     1337.47     1382.51     39.93 o 
  -5   6   1     3862.91     3939.31     61.87 o 
  -4   6   1     2567.51     2584.12     52.21 o 
  -3   6   1     6616.26     6602.90     95.80 o 
  -2   6   1    12901.99    12594.56    115.78 o 
  -1   6   1     7223.32     7083.86     64.68 o 
   0   6   1    15633.59    15641.64    180.85 o 
   1   6   1     6877.29     6795.05     68.51 o 
   2   6   1     2255.63     2048.34     30.17 o 
   3   6   1      118.95      103.44      5.38 o 
   4   6   1      938.63      857.96     19.42 o 
   5   6   1      695.72      694.40     21.64 o 
   6   6   1       19.32       19.66      6.03 o 
   7   6   1      585.83      588.41     30.68 o 
   8   6   1      478.46      440.22     32.60 o 
   9   6   1      476.07      483.73     52.76 o 
  10   6   1      178.57      197.06     22.30 o 
  11   6   1      240.46      288.66     33.30 o 
  12   6   1      198.48      286.86     37.99 o 
  13   6   1      230.00      354.36     47.94 o 
 -14   7   1       54.26       93.34     29.19 o 
 -13   7   1      173.35      203.31     32.31 o 
 -12   7   1      237.78      262.62     46.11 o 
 -11   7   1      130.19      108.25     21.65 o 
 -10   7   1      469.94      487.33     38.36 o 
  -9   7   1      473.06      478.88     46.11 o 
  -8   7   1        0.31       21.12     12.34 o 
  -7   7   1      626.35      604.13     29.46 o 
  -6   7   1      261.27      257.16     19.94 o 
  -5   7   1       63.15       65.65      8.90 o 
  -4   7   1      672.94      696.14     20.85 o 
  -3   7   1     1424.15     1471.98     24.52 o 
  -2   7   1     2722.26     2783.81     41.08 o 
  -1   7   1     1360.31     1421.46     22.19 o 
   0   7   1     4173.13     4172.54     59.73 o 
   1   7   1     1746.58     1727.38     28.61 o 
   2   7   1     2356.31     2300.32     33.50 o 
   3   7   1     5012.80     5107.14     54.25 o 
   4   7   1       22.05       33.52      4.64 o 
   5   7   1       72.09       74.94      8.20 o 
   6   7   1      181.37      198.69     14.54 o 
   7   7   1      121.89      113.93     14.27 o 
   8   7   1      411.55      401.59     32.01 o 
   9   7   1      359.74      348.24     31.71 o 
  10   7   1       84.73       71.54     15.57 o 
  11   7   1      269.13      304.00     43.76 o 
  12   7   1       94.17      123.84     25.88 o 
  13   7   1       13.62       42.53     37.36 o 
 -13   8   1      152.37      149.27     31.74 o 
 -12   8   1      150.10      164.91     26.55 o 
 -11   8   1      303.83      338.70     41.14 o 
 -10   8   1      596.74      591.91     41.92 o 
  -9   8   1      338.52      300.76     25.16 o 
  -8   8   1      429.15      377.39     26.78 o 
  -7   8   1      992.17     1003.32     41.06 o 
  -6   8   1     1027.03     1019.39     33.79 o 
  -5   8   1     2388.88     2420.25     45.67 o 
  -4   8   1     6982.08     7114.09     98.07 o 
  -3   8   1     9214.33     8833.90     83.32 o 
  -2   8   1    20479.24    19604.12    186.61 o 
  -1   8   1     8801.45     8861.35     73.12 o 
   0   8   1     7886.21     7765.52     82.49 o 
   1   8   1    13284.83    13101.10    104.57 o 
   2   8   1        6.75        2.89      3.03 o 
   3   8   1       42.43       45.27      5.45 o 
   4   8   1       83.56      114.49      9.76 o 
   5   8   1      602.25      589.84     22.31 o 
   6   8   1     1282.15     1301.80     35.78 o 
   7   8   1        7.72       10.76      7.62 o 
   8   8   1       40.54       40.98      9.77 o 
   9   8   1        8.25       14.76     10.30 o 
  10   8   1       95.96       96.85     19.68 o 
  11   8   1      375.72      431.75     34.88 o 
  12   8   1       25.43       52.12     18.00 o 
  13   8   1      186.26      294.36     63.87 o 
 -13   9   1        4.68        7.73     18.46 o 
 -12   9   1       45.29       49.34     36.91 o 
 -11   9   1      296.00      313.61     42.64 o 
 -10   9   1      535.11      493.03     48.84 o 
  -9   9   1      658.36      745.66     49.39 o 
  -8   9   1     2385.11     2417.90     61.14 o 
  -7   9   1     3073.71     3219.46     73.83 o 
  -6   9   1     8207.02     7857.22    112.85 o 
  -5   9   1     7003.22     6917.42     96.32 o 
  -4   9   1     3573.88     3495.68     49.88 o 
  -3   9   1     3456.49     3303.27     55.38 o 
  -2   9   1     1025.85      988.98     24.98 o 
  -1   9   1      271.07      265.89      9.52 o 
   0   9   1     1538.09     1663.66     30.85 o 
   1   9   1      977.03      989.22     25.20 o 
   2   9   1      792.87      761.53     23.60 o 
   3   9   1     1480.67     1518.61     30.72 o 
   4   9   1       97.23      103.05      9.48 o 
   5   9   1      105.05      111.75     10.24 o 
   6   9   1       10.31        9.92      6.14 o 
   7   9   1      175.93      167.89     15.06 o 
   8   9   1      215.87      190.39     17.40 o 
   9   9   1      105.88      110.05     16.46 o 
  10   9   1        1.54       -5.23     13.74 o 
  11   9   1       30.35       20.02     13.09 o 
  12   9   1        0.07        1.87     16.12 o 
 -13  10   1        0.15       29.19     23.68 o 
 -12  10   1        9.42        4.61     13.46 o 
 -11  10   1        9.83        8.83     18.44 o 
 -10  10   1        0.94        2.20     12.81 o 
  -9  10   1       34.19       54.12     13.00 o 
  -8  10   1       59.66       60.25     14.31 o 
  -7  10   1       49.38       40.23     10.86 o 
  -6  10   1        0.03        4.17      7.94 o 
  -5  10   1      478.35      456.11     24.54 o 
  -4  10   1      518.36      489.60     20.00 o 
  -3  10   1      228.96      261.22     14.98 o 
  -2  10   1      265.53      262.43     12.47 o 
  -1  10   1      275.98      273.88     10.93 o 
   0  10   1       11.84       15.95      5.34 o 
   1  10   1      116.19      116.64      8.89 o 
   2  10   1       84.32       87.73      9.52 o 
   3  10   1      337.64      325.62     16.98 o 
   4  10   1      107.37      110.20     10.40 o 
   5  10   1        5.59        5.05      6.39 o 
   6  10   1      301.70      266.11     16.68 o 
   7  10   1        9.66       -0.12      7.83 o 
   8  10   1        9.00        0.63      9.40 o 
   9  10   1       30.91       30.98     17.60 o 
  10  10   1        3.36        8.08     13.22 o 
  11  10   1        1.86       33.32     18.21 o 
  12  10   1       11.27       12.84     17.36 o 
 -12  11   1       51.53       35.08     16.82 o 
 -11  11   1      224.82      235.83     39.30 o 
 -10  11   1      155.28      142.05     28.54 o 
  -9  11   1     1030.84      998.75     47.40 o 
  -8  11   1     2087.45     2163.17     67.39 o 
  -7  11   1     2627.26     2554.61     79.71 o 
  -6  11   1     3083.01     3066.51     75.58 o 
  -5  11   1     7056.33     6956.31    120.90 o 
  -4  11   1     1734.19     1725.47     42.78 o 
  -3  11   1      229.89      227.44     14.11 o 
  -2  11   1     2641.09     2598.67     47.03 o 
  -1  11   1      391.91      403.91     15.66 o 
   0  11   1     1594.13     1643.87     37.17 o 
   1  11   1     1143.51     1085.81     29.71 o 
   2  11   1     1007.04      977.08     31.66 o 
   3  11   1      848.56      853.69     30.33 o 
   4  11   1     1513.02     1430.32     42.68 o 
   5  11   1       89.56       58.26     13.26 o 
   6  11   1        7.61       -6.75      8.48 o 
   7  11   1      116.74      133.12     17.84 o 
   8  11   1      215.29      232.50     23.19 o 
   9  11   1       94.56       83.97     19.17 o 
  10  11   1       63.25       48.22     17.76 o 
  11  11   1       70.60       30.24     28.15 o 
 -12  12   1      125.25      152.68     33.72 o 
 -11  12   1      275.61      273.19     40.57 o 
 -10  12   1      175.24      207.39     27.08 o 
  -9  12   1      201.62      238.72     24.80 o 
  -8  12   1      158.54      156.85     19.40 o 
  -7  12   1      152.70      125.28     16.44 o 
  -6  12   1      183.76      219.14     19.76 o 
  -5  12   1     1961.79     2026.31     59.03 o 
  -4  12   1     2390.19     2438.97     56.12 o 
  -3  12   1     5918.63     5696.79    116.95 o 
  -2  12   1     7612.06     7336.88    162.96 o 
  -1  12   1     4086.29     3940.00     60.58 o 
   0  12   1     4249.24     4198.00     82.27 o 
   1  12   1     2620.93     2629.20     53.30 o 
   2  12   1     1038.18     1044.94     32.44 o 
   3  12   1       47.14       56.44      8.31 o 
   4  12   1       46.15       48.39     10.55 o 
   5  12   1       10.93        4.55      7.94 o 
   6  12   1      483.01      454.93     33.29 o 
   7  12   1        4.55        0.41     10.40 o 
   8  12   1       20.93       20.15     16.73 o 
   9  12   1        6.82        3.48     12.65 o 
  10  12   1       65.38       77.11     24.81 o 
  11  12   1      146.84      142.42     32.25 o 
 -11  13   1      111.78       93.63     26.62 o 
 -10  13   1       43.97        3.29     14.68 o 
  -9  13   1        1.78       -3.73     11.63 o 
  -8  13   1      127.37      126.94     32.01 o 
  -7  13   1       11.72        3.07      9.36 o 
  -6  13   1      318.78      297.57     23.46 o 
  -5  13   1      449.14      426.10     27.36 o 
  -4  13   1      169.01      198.96     20.33 o 
  -3  13   1       54.08       56.07     14.19 o 
  -2  13   1      566.45      542.45     28.04 o 
  -1  13   1      647.12      631.91     24.79 o 
   0  13   1       56.01       68.62      9.51 o 
   1  13   1      258.59      284.09     17.90 o 
   2  13   1     1211.93     1242.84     37.20 o 
   3  13   1       22.30       31.58      7.24 o 
   4  13   1       67.31       57.96     11.30 o 
   5  13   1       18.61       10.39      8.36 o 
   6  13   1        0.30        5.65      9.52 o 
   7  13   1       72.91       53.78     12.86 o 
   8  13   1        4.57      -12.52     14.68 o 
   9  13   1       30.48       29.61     14.03 o 
  10  13   1       56.52       85.00     27.28 o 
  11  13   1       40.33       42.20     33.13 o 
 -11  14   1       80.92       93.30     28.74 o 
 -10  14   1      170.11      156.26     32.92 o 
  -9  14   1        3.82        7.01     15.52 o 
  -8  14   1       59.66       73.34     19.96 o 
  -7  14   1       43.77       49.65     22.78 o 
  -6  14   1      527.33      562.41     42.29 o 
  -5  14   1     1268.83     1213.68     74.32 o 
  -4  14   1      927.56     1034.05     69.68 o 
  -3  14   1     2081.51     2043.05     75.18 o 
  -2  14   1     4712.57     4500.71    117.78 o 
  -1  14   1     2460.55     2315.14    107.23 o 
   0  14   1     2447.73     2435.24     54.73 o 
   1  14   1     4020.66     4133.10     78.66 o 
   2  14   1      406.82      419.58     24.65 o 
   3  14   1        8.91       14.73     10.68 o 
   4  14   1      257.00      269.38     20.68 o 
   5  14   1        0.97       -8.65      8.65 o 
   6  14   1       18.96       19.45     12.84 o 
   7  14   1       58.88       81.18     15.61 o 
   8  14   1      225.25      231.70     24.63 o 
   9  14   1       25.38       21.72     14.03 o 
  10  14   1      138.68      103.72     28.49 o 
 -11  15   1        1.79        4.04     25.20 o 
 -10  15   1        0.61       17.11     15.81 o 
  -9  15   1       82.38       79.05     20.13 o 
  -8  15   1      542.66      513.46     43.98 o 
  -7  15   1      385.22      347.27     43.68 o 
  -6  15   1      827.99      924.17     68.32 o 
  -5  15   1     1454.32     1428.70     83.31 o 
  -4  15   1      502.43      466.82     47.14 o 
  -3  15   1       30.88       62.70     16.57 o 
  -2  15   1       74.06       67.42     19.72 o 
  -1  15   1      180.86      188.02     20.26 o 
   0  15   1     1429.32     1491.92     43.33 o 
   1  15   1     1117.22     1155.00     38.03 o 
   2  15   1     1360.66     1314.15     46.11 o 
   3  15   1     1313.38     1334.87     51.87 o 
   4  15   1      609.22      575.80     35.02 o 
   5  15   1       57.53       59.40     14.23 o 
   6  15   1        0.18       14.96     15.65 o 
   7  15   1       57.88       81.01     18.43 o 
   8  15   1      165.93      169.35     22.93 o 
   9  15   1      254.43      257.12     28.76 o 
  10  15   1      166.96      185.88     35.74 o 
 -10  16   1       70.87       83.19     21.34 o 
  -9  16   1       51.29       76.23     29.43 o 
  -8  16   1       35.06       51.09     58.95 o 
  -7  16   1       10.36       23.54     18.87 o 
  -6  16   1        6.02       42.69     24.65 o 
  -5  16   1       44.84       55.74     22.25 o 
  -4  16   1        2.13       -6.53     20.52 o 
  -3  16   1        1.46       46.04     15.99 o 
  -2  16   1        0.37       -7.61     12.49 o 
  -1  16   1       24.84       30.73     12.21 o 
   0  16   1      155.50      170.19     19.19 o 
   1  16   1      174.96      183.11     16.73 o 
   2  16   1      170.92      155.06     17.13 o 
   3  16   1      523.32      552.90     34.49 o 
   4  16   1     1132.95     1094.76     49.57 o 
   5  16   1      681.72      716.67     40.80 o 
   6  16   1      471.07      551.36     54.60 o 
   7  16   1      641.05      683.37     41.99 o 
   8  16   1      404.32      470.16     36.68 o 
   9  16   1      197.14      228.73     27.19 o 
  10  16   1      130.11      110.08     44.21 o 
  -9  17   1       43.11       58.50     30.52 o 
  -8  17   1      350.28      306.61     46.82 o 
  -7  17   1      500.37      555.33     59.16 o 
  -6  17   1      798.55      689.66     63.25 o 
  -5  17   1     1093.63     1039.16     75.36 o 
  -4  17   1      790.29      675.07     60.94 o 
  -3  17   1      241.75      258.09     38.58 o 
  -2  17   1      328.28      295.06     32.18 o 
  -1  17   1        0.68       -7.84     14.16 o 
   0  17   1       65.73       93.37     17.19 o 
   1  17   1       83.61       85.93     13.87 o 
   2  17   1       80.41       69.46     14.66 o 
   3  17   1      357.67      347.26     28.63 o 
   4  17   1       11.18       14.64     11.09 o 
   5  17   1        1.64        9.10     25.55 o 
   6  17   1        1.51       36.00     16.37 o 
   7  17   1        0.78       -0.07     17.98 o 
   8  17   1       74.89      116.56     31.91 o 
   9  17   1        3.03      -13.47     19.52 o 
  -8  18   1       59.47       61.05     31.05 o 
  -7  18   1      110.79       94.18     27.60 o 
  -6  18   1        1.37      -19.80     22.76 o 
  -5  18   1       62.61       75.83     26.29 o 
  -4  18   1      243.00      237.20     41.96 o 
  -3  18   1      453.07      492.32    113.78 o 
  -2  18   1      622.09      620.47     47.72 o 
  -1  18   1      211.89      234.56     29.64 o 
   0  18   1      107.10      126.03     19.26 o 
   1  18   1       13.51       10.78      9.91 o 
   2  18   1      291.69      268.64     28.93 o 
   3  18   1      845.83      869.20     52.08 o 
   4  18   1     1011.23      984.56     56.65 o 
   5  18   1     1318.24     1272.48     86.80 o 
   6  18   1      863.06      992.16     78.11 o 
   7  18   1      201.55      195.50     36.12 o 
   8  18   1      175.29      262.66    110.46 o 
  -7  19   1        6.07       32.65     23.38 o 
  -6  19   1        4.55       -8.07     29.52 o 
  -5  19   1        1.98       35.27     22.01 o 
  -4  19   1        0.85      -16.66     18.29 o 
  -3  19   1       35.40       16.46     19.46 o 
  -2  19   1      436.92      469.17     52.54 o 
  -1  19   1      598.34      615.73     66.62 o 
   0  19   1      568.28      597.35     40.42 o 
   1  19   1      526.15      513.87     48.92 o 
   2  19   1      651.75      738.42     66.61 o 
   3  19   1      427.36      382.78     69.63 o 
   4  19   1      168.85      177.14     35.46 o 
   5  19   1       54.68       29.33     18.77 o 
   6  19   1        0.27        9.58     20.39 o 
   7  19   1        6.90       -0.33     27.25 o 
  -6  20   1       19.33        0.10     24.88 o 
  -5  20   1       28.53       57.72     26.70 o 
  -4  20   1        6.03       29.80     25.20 o 
  -3  20   1       95.40      100.97     31.84 o 
  -2  20   1       88.31       90.59     23.34 o 
  -1  20   1        2.01       29.53     21.33 o 
   0  20   1        2.68       25.57     14.63 o 
   1  20   1        6.35       28.68     24.79 o 
   2  20   1        7.91       19.77     23.17 o 
   3  20   1       13.40       14.98     19.37 o 
   4  20   1        0.43       17.80     21.91 o 
   5  20   1       32.35       36.08     40.27 o 
   6  20   1       30.88       12.76     25.29 o 
  -4  21   1       35.79       72.94     35.31 o 
  -3  21   1        7.81       54.59     25.94 o 
  -2  21   1       44.09       98.61     30.24 o 
  -1  21   1      344.40      374.28     40.90 o 
   0  21   1      476.83      536.36     48.98 o 
   1  21   1      579.83      587.53     74.90 o 
   2  21   1      860.56      854.28     74.36 o 
   3  21   1      673.82      672.99     74.51 o 
   4  21   1      139.22      157.11     50.73 o 
  -2  22   1       96.88       76.56     42.03 o 
  -1  22   1       35.41      105.86     37.58 o 
   0  22   1        7.62       24.62     22.59 o 
   1  22   1       67.75       78.05     27.84 o 
 -14   0   2      216.97      286.25     62.16 o 
 -13   0   2      797.07      953.68    101.52 o 
 -12   0   2     1082.79     1089.33    105.43 o 
 -11   0   2     1368.78     1747.23    127.29 o 
 -10   0   2     1599.21     1729.15    120.74 o 
  -9   0   2     1458.63     1342.40    102.20 o 
  -8   0   2       93.00       68.85     20.49 o 
  -7   0   2      403.15      377.33     26.30 o 
  -6   0   2     1242.99     1285.70     47.54 o 
  -5   0   2    16737.65    17164.29    400.94 o 
  -4   0   2     7887.03     8382.16    213.18 o 
  -3   0   2     9760.81    11186.55    253.71 o 
  -2   0   2     3921.68     3470.76     95.76 o 
  -1   0   2    30114.98    32441.93   1939.38 o 
   0   0   2     1354.11     1444.68     31.28 o 
   1   0   2     2677.80     2737.66     83.53 o 
   2   0   2      814.82      722.49     41.60 o 
   3   0   2       62.76       99.17     18.85 o 
   4   0   2     1904.40     1892.22     93.21 o 
   5   0   2      398.05      396.60     44.91 o 
   6   0   2       63.70       84.49     17.24 o 
   7   0   2     1978.95     1988.93    121.25 o 
   8   0   2     2610.21     2613.34    105.59 o 
   9   0   2     3100.65     3588.58    131.60 o 
  10   0   2      425.48      397.02     44.52 o 
  11   0   2      915.83      984.06     71.74 o 
  12   0   2      509.31      610.58     67.73 o 
  13   0   2      195.06      168.94     46.75 o 
 -14   1   2       12.23      -18.42     18.42 o 
 -13   1   2        1.07       15.87     20.32 o 
 -12   1   2       30.81       32.50     17.16 o 
 -11   1   2      248.36      275.43     37.20 o 
 -10   1   2     1115.26     1207.82     71.03 o 
  -9   1   2      223.35      244.63     37.58 o 
  -8   1   2      871.37      727.47     61.19 o 
  -7   1   2     4187.08     4108.86    106.62 o 
  -6   1   2      258.77      211.16     14.68 o 
  -5   1   2      784.95      706.62     27.91 o 
  -4   1   2     1748.27     1888.20    126.31 o 
  -3   1   2     1288.92     1248.83     38.18 o 
  -2   1   2     7065.44     6947.04    106.70 o 
  -1   1   2    10084.81    10099.23    215.14 o 
   0   1   2     1449.69     1235.17     68.72 o 
   1   1   2     2631.22     2945.89    163.12 o 
   2   1   2      150.48      146.30     15.45 o 
   3   1   2     2334.26     2718.18     70.13 o 
   4   1   2      110.33      104.86     12.06 o 
   5   1   2     1548.03     1573.54     62.96 o 
   6   1   2      980.41      920.69     37.80 o 
   7   1   2     1007.74      998.76     45.01 o 
   8   1   2      678.68      684.24     36.77 o 
   9   1   2      212.20      230.87     24.02 o 
  10   1   2       67.05       79.46     16.35 o 
  11   1   2       12.58       -0.57     13.91 o 
  12   1   2       15.78        3.55     13.93 o 
  13   1   2       11.33       -9.27     23.69 o 
 -14   2   2       66.98       98.02     27.43 o 
 -13   2   2      236.09      297.03     89.06 o 
 -12   2   2      287.06      350.87     41.97 o 
 -11   2   2      161.96      190.13     31.52 o 
 -10   2   2      127.75      163.63     28.41 o 
  -9   2   2       11.73       16.78     12.94 o 
  -8   2   2      126.31      121.99     20.61 o 
  -7   2   2       41.01       46.10     10.17 o 
  -6   2   2      290.72      334.08     21.86 o 
  -5   2   2      474.85      458.08     22.72 o 
  -4   2   2     2047.74     2098.62     42.22 o 
  -3   2   2       16.11       19.03      3.90 o 
  -2   2   2     8571.08     9047.79    144.10 o 
  -1   2   2     3061.99     3084.54     54.11 o 
   0   2   2      382.11      353.81     12.89 o 
   1   2   2       24.95       23.55      4.78 o 
   2   2   2      835.16      840.94     34.52 o 
   3   2   2     1177.10     1149.45     34.88 o 
   4   2   2      121.11      127.74     16.68 o 
   5   2   2      471.58      436.64     27.07 o 
   6   2   2      423.56      445.88     26.27 o 
   7   2   2       61.25       73.87     12.41 o 
   8   2   2     1414.13     1421.80     62.21 o 
   9   2   2      642.44      676.07     38.72 o 
  10   2   2      344.27      423.73     31.94 o 
  11   2   2      358.44      404.43     39.40 o 
  12   2   2      353.03      433.11     41.54 o 
  13   2   2      121.94      175.34     51.35 o 
 -14   3   2        2.90       11.04     17.95 o 
 -13   3   2       81.80       81.21     58.08 o 
 -12   3   2       20.27       11.26     34.35 o 
 -11   3   2     1463.03     1490.13     82.74 o 
 -10   3   2     2590.99     2608.18    114.08 o 
  -9   3   2     2422.29     2487.13    142.08 o 
  -8   3   2     6103.73     6201.24    135.63 o 
  -7   3   2    10751.22    10562.73    155.91 o 
  -6   3   2     4000.53     4094.34     85.89 o 
  -5   3   2     2028.08     1928.97     41.00 o 
  -4   3   2     5209.25     5239.31    108.20 o 
  -3   3   2      146.73      142.68      7.03 o 
  -2   3   2     7823.26     8530.80     76.99 o 
  -1   3   2     2239.24     2230.23     81.87 o 
   0   3   2     4093.52     4420.99     82.58 o 
   1   3   2     1478.60     1517.56     28.96 o 
   2   3   2      756.88      738.12     25.18 o 
   3   3   2     1366.52     1403.51     32.48 o 
   4   3   2      421.77      388.76     28.05 o 
   5   3   2     2060.38     1984.82     54.67 o 
   6   3   2     7607.31     7207.44    184.01 o 
   7   3   2     2701.51     2587.14     69.31 o 
   8   3   2     1602.23     1547.99     55.93 o 
   9   3   2      709.35      786.70     41.61 o 
  10   3   2       61.58       59.45     18.71 o 
  11   3   2       17.59       14.90     18.03 o 
  12   3   2       28.81       11.32     14.27 o 
  13   3   2       26.30       60.70     38.86 o 
 -14   4   2        5.54       50.96     26.97 o 
 -13   4   2      139.10       84.50     21.72 o 
 -12   4   2      134.24      149.59     27.89 o 
 -11   4   2      127.62      137.40     48.33 o 
 -10   4   2      336.29      388.83     39.97 o 
  -9   4   2       15.84        7.68     13.43 o 
  -8   4   2      241.87      230.92     21.72 o 
  -7   4   2      984.81      982.44     41.89 o 
  -6   4   2      681.06      630.79     26.85 o 
  -5   4   2     2492.96     2499.62     45.62 o 
  -4   4   2     8896.19     9052.12    107.82 o 
  -3   4   2     4004.08     4094.04     82.17 o 
  -2   4   2     1462.02     1494.67     23.88 o 
  -1   4   2      965.72     1069.60     20.06 o 
   0   4   2     3584.11     3618.64     38.90 o 
   1   4   2      865.99      851.33     15.03 o 
   2   4   2     4640.21     4570.16     49.57 o 
   3   4   2     2831.23     2691.99     38.23 o 
   4   4   2     6525.61     6340.60    116.78 o 
   5   4   2      787.79      761.73     22.09 o 
   6   4   2      989.22      905.95     46.09 o 
   7   4   2      398.61      406.96     23.05 o 
   8   4   2       39.69       28.98      9.52 o 
   9   4   2       42.55       62.43     16.43 o 
  10   4   2        4.64       12.30     17.87 o 
  11   4   2       70.37       93.96     22.18 o 
  12   4   2       17.51       14.96     16.25 o 
 -14   5   2        4.37       42.98     26.13 o 
 -13   5   2       78.21      111.46     30.36 o 
 -12   5   2      273.26      295.15     33.11 o 
 -11   5   2      433.92      386.34     35.30 o 
 -10   5   2      636.25      558.11     40.79 o 
  -9   5   2     1018.42      998.82     51.73 o 
  -8   5   2     1697.69     1589.23     51.66 o 
  -7   5   2     4604.32     4351.82     86.62 o 
  -6   5   2     2569.89     2485.77     55.56 o 
  -5   5   2     5581.23     5894.16     85.02 o 
  -4   5   2     7216.42     7055.26     71.00 o 
  -3   5   2     7856.78     8248.93     81.88 o 
  -2   5   2    11374.42    11140.70    100.75 o 
  -1   5   2    11230.86    11619.92    126.99 o 
   0   5   2     7136.04     7003.75     67.16 o 
   1   5   2     2062.21     1884.41     22.98 o 
   2   5   2     5822.41     5749.33     71.84 o 
   3   5   2     3991.20     3890.45     42.28 o 
   4   5   2      177.85      169.12      8.30 o 
   5   5   2      535.56      555.70     18.55 o 
   6   5   2      782.89      759.02     33.22 o 
   7   5   2      411.82      366.09     25.46 o 
   8   5   2       62.80       26.95     11.21 o 
   9   5   2        0.72       25.88     15.05 o 
  10   5   2        2.51       -0.37     16.11 o 
  11   5   2        4.57       20.00     13.95 o 
  12   5   2        0.04       31.30     19.91 o 
 -14   6   2       46.85       18.56     17.86 o 
 -13   6   2      180.20      206.46     40.68 o 
 -12   6   2      342.67      341.39     46.12 o 
 -11   6   2      243.54      218.29     79.16 o 
 -10   6   2       35.92       48.54     15.02 o 
  -9   6   2       59.58       50.36     12.00 o 
  -8   6   2      364.91      381.19     25.56 o 
  -7   6   2      273.81      261.93     19.63 o 
  -6   6   2     1024.45      996.44     37.14 o 
  -5   6   2     2981.88     2977.79     50.14 o 
  -4   6   2     3671.05     3673.49     49.37 o 
  -3   6   2     3241.45     3310.39     39.55 o 
  -2   6   2     3732.66     3746.53     42.52 o 
  -1   6   2      569.60      596.03     15.35 o 
   0   6   2     1590.48     1648.92     25.10 o 
   1   6   2     2278.75     2310.34     28.31 o 
   2   6   2       27.45       32.64      4.03 o 
   3   6   2     3926.65     3951.42     51.78 o 
   4   6   2     2354.36     2337.11     35.59 o 
   5   6   2      228.67      213.31     11.42 o 
   6   6   2      738.47      675.51     25.71 o 
   7   6   2      273.69      280.57     22.20 o 
   8   6   2      578.98      535.12     36.75 o 
   9   6   2      523.46      528.38     41.46 o 
  10   6   2       64.51       58.92     17.82 o 
  11   6   2      401.77      453.01     56.67 o 
  12   6   2      381.60      433.41     42.87 o 
 -14   7   2       39.61      136.84     50.03 o 
 -13   7   2        6.07       28.27     17.43 o 
 -12   7   2      254.34      276.38     40.80 o 
 -11   7   2        0.68       -0.60     15.90 o 
 -10   7   2      125.67      145.97     30.15 o 
  -9   7   2      243.53      242.17     21.66 o 
  -8   7   2        5.68        4.90      8.04 o 
  -7   7   2       78.17       93.10     12.51 o 
  -6   7   2     1513.01     1500.77     44.69 o 
  -5   7   2      505.68      488.74     18.38 o 
  -4   7   2     3346.63     3321.98     56.32 o 
  -3   7   2     9320.86     9072.81     86.76 o 
  -2   7   2    16919.38    16511.44    143.45 o 
  -1   7   2     9273.47     8970.54     85.33 o 
   0   7   2    15930.59    15504.35    127.17 o 
   1   7   2    13256.75    13050.87    101.89 o 
   2   7   2     6114.51     6073.52     65.98 o 
   3   7   2     3597.62     3721.81     46.21 o 
   4   7   2     2003.41     1955.53     37.17 o 
   5   7   2      284.33      255.93     13.97 o 
   6   7   2     1044.82     1042.96     30.48 o 
   7   7   2       69.22       54.52     10.41 o 
   8   7   2      392.16      375.67     28.44 o 
   9   7   2      429.65      455.10     33.45 o 
  10   7   2       67.91       55.90     14.64 o 
  11   7   2       35.68       43.52     27.69 o 
  12   7   2       23.35       18.93     13.80 o 
 -13   8   2       14.70       -8.80     19.37 o 
 -12   8   2       25.74       41.16     22.65 o 
 -11   8   2       13.00      -20.63     26.02 o 
 -10   8   2      136.29      160.04     39.29 o 
  -9   8   2      137.00      139.84     27.55 o 
  -8   8   2      180.14      169.55     22.08 o 
  -7   8   2       94.63      102.97     12.74 o 
  -6   8   2      151.12      133.92     17.21 o 
  -5   8   2        3.71       15.38      5.56 o 
  -4   8   2      105.61      123.54      9.14 o 
  -3   8   2      579.53      610.65     18.66 o 
  -2   8   2        0.58       10.09      3.03 o 
  -1   8   2     1030.19     1120.41     29.51 o 
   0   8   2      466.76      499.13     17.52 o 
   1   8   2      340.04      310.41     10.52 o 
   2   8   2     1438.08     1370.25     27.02 o 
   3   8   2     2254.00     2183.95     37.35 o 
   4   8   2     1240.22     1257.25     35.14 o 
   5   8   2      934.41      936.72     34.87 o 
   6   8   2     1111.19     1094.11     31.62 o 
   7   8   2     1044.38      972.97     40.58 o 
   8   8   2      696.91      660.27     42.54 o 
   9   8   2      214.58      192.47     23.68 o 
  10   8   2       81.17       34.72     19.64 o 
  11   8   2       57.95       30.61     14.01 o 
  12   8   2       20.78       60.51     22.15 o 
 -13   9   2        5.86       -1.46     36.81 o 
 -12   9   2       53.55       46.35     21.81 o 
 -11   9   2       18.22        8.18     20.35 o 
 -10   9   2      450.84      430.42     56.53 o 
  -9   9   2       36.60       53.77     16.39 o 
  -8   9   2      135.26      141.88     20.35 o 
  -7   9   2      677.04      603.99     31.56 o 
  -6   9   2       91.41      100.89     13.34 o 
  -5   9   2        1.38       11.25      6.09 o 
  -4   9   2      153.84      167.46     11.19 o 
  -3   9   2     1578.70     1538.93     32.32 o 
  -2   9   2     5870.53     5759.91     71.65 o 
  -1   9   2     3467.39     3473.22     48.30 o 
   0   9   2     2936.47     2889.77     45.29 o 
   1   9   2     2847.62     2770.82     39.53 o 
   2   9   2      253.36      258.79     14.94 o 
   3   9   2       87.85      112.31      9.77 o 
   4   9   2      125.89      143.09     11.24 o 
   5   9   2      189.40      209.84     13.36 o 
   6   9   2      480.02      490.47     21.57 o 
   7   9   2       25.32       35.61      9.57 o 
   8   9   2      182.46      128.34     17.83 o 
   9   9   2      201.87      213.44     25.19 o 
  10   9   2        0.62        1.41     13.94 o 
  11   9   2       25.54       19.21     13.00 o 
  12   9   2        0.20        8.44     18.49 o 
 -13  10   2        1.39      -34.45     34.45 o 
 -12  10   2        1.78       -4.57     21.82 o 
 -11  10   2        9.78       19.75     19.32 o 
 -10  10   2       14.05       -6.93     15.61 o 
  -9  10   2       31.67       31.39     14.79 o 
  -8  10   2     1127.24     1074.94     46.07 o 
  -7  10   2     1553.91     1507.58     51.98 o 
  -6  10   2     1213.90     1173.89     47.37 o 
  -5  10   2     2713.73     2607.03     58.80 o 
  -4  10   2     3444.08     3399.32     57.03 o 
  -3  10   2     1885.24     1784.86     38.49 o 
  -2  10   2      154.53      149.43      9.16 o 
  -1  10   2      152.73      151.09     10.19 o 
   0  10   2     3411.15     3272.95     51.08 o 
   1  10   2     3475.98     3370.88     53.86 o 
   2  10   2     5627.05     5504.07    129.92 o 
   3  10   2    11668.63    11342.50    146.45 o 
   4  10   2    10235.18    10245.91    170.24 o 
   5  10   2     3327.78     3316.19     62.46 o 
   6  10   2     3317.50     3415.74     66.48 o 
   7  10   2     1477.13     1513.33     48.65 o 
   8  10   2      155.20      134.74     18.23 o 
   9  10   2       13.92       15.30     11.90 o 
  10  10   2      152.62      108.80     29.19 o 
  11  10   2        0.67       16.94     48.40 o 
 -12  11   2        0.30       -9.22     31.88 o 
 -11  11   2       24.25       49.44     21.60 o 
 -10  11   2        0.76       -5.35     13.37 o 
  -9  11   2       79.11       61.75     15.59 o 
  -8  11   2       14.26       -1.47     13.14 o 
  -7  11   2       15.04       10.55     14.02 o 
  -6  11   2      121.10      126.53     19.76 o 
  -5  11   2        7.42       -4.21     10.72 o 
  -4  11   2      371.04      358.86     22.53 o 
  -3  11   2     1060.99     1029.04     35.95 o 
  -2  11   2     1430.10     1456.51     45.38 o 
  -1  11   2     1929.56     1905.00     41.13 o 
   0  11   2     2073.72     2047.01     42.84 o 
   1  11   2     1575.50     1560.00     37.31 o 
   2  11   2      591.27      574.26     25.12 o 
   3  11   2      348.10      348.93     21.11 o 
   4  11   2      169.55      180.92     16.62 o 
   5  11   2        5.00       15.38     10.72 o 
   6  11   2       32.61       38.70     12.33 o 
   7  11   2       22.64       17.13     10.14 o 
   8  11   2       78.49      105.73     41.71 o 
   9  11   2       23.86        1.06     25.57 o 
  10  11   2       52.75      102.86     33.33 o 
  11  11   2        3.82       11.86     32.47 o 
 -12  12   2        0.65       -2.40     41.82 o 
 -11  12   2        7.42       16.49     16.96 o 
 -10  12   2       54.65       16.55     14.76 o 
  -9  12   2        4.10        5.30     14.04 o 
  -8  12   2      241.14      246.92     28.61 o 
  -7  12   2      211.85      193.83     23.81 o 
  -6  12   2        5.55       -6.87     12.15 o 
  -5  12   2      378.35      381.47     30.68 o 
  -4  12   2     1708.09     1654.18     64.70 o 
  -3  12   2      151.75      151.46     20.37 o 
  -2  12   2        9.20        7.67      8.11 o 
  -1  12   2       44.47       44.51      7.48 o 
   0  12   2     1322.55     1326.60     35.54 o 
   1  12   2     1151.91     1151.83     33.14 o 
   2  12   2     1308.18     1277.77     41.36 o 
   3  12   2     1989.84     2049.37     64.01 o 
   4  12   2     2189.52     2044.50     59.11 o 
   5  12   2      478.99      512.66     28.34 o 
   6  12   2      508.16      499.70     28.75 o 
   7  12   2      448.96      463.36     32.52 o 
   8  12   2       13.64        7.71     19.61 o 
   9  12   2       66.11       37.51     20.37 o 
  10  12   2       62.50       36.32     38.17 o 
 -12  13   2      132.53      178.98     50.57 o 
 -11  13   2        2.15        9.33     27.12 o 
 -10  13   2      157.30      150.02     32.09 o 
  -9  13   2        3.65       11.73     11.68 o 
  -8  13   2      151.14      167.09     24.54 o 
  -7  13   2      174.29      129.09     30.62 o 
  -6  13   2       24.37       47.88     15.51 o 
  -5  13   2      504.07      548.78     48.42 o 
  -4  13   2      324.54      379.78     40.74 o 
  -3  13   2     3545.54     3506.55     99.41 o 
  -2  13   2    10244.82    10243.10    166.08 o 
  -1  13   2     5821.69     5896.72    106.27 o 
   0  13   2     6668.22     6752.98    109.50 o 
   1  13   2     5155.99     4952.65     82.03 o 
   2  13   2     2188.70     2209.63     57.97 o 
   3  13   2      642.95      706.59     35.73 o 
   4  13   2      114.27      120.96     14.96 o 
   5  13   2       26.95       34.99     10.91 o 
   6  13   2      369.76      345.43     27.91 o 
   7  13   2       83.23       92.69     24.14 o 
   8  13   2      132.19      132.49     29.88 o 
   9  13   2      106.44       78.17     45.66 o 
  10  13   2        0.96       -2.29     65.46 o 
 -11  14   2       37.73       11.79     19.61 o 
 -10  14   2       80.04       87.84     21.39 o 
  -9  14   2        1.13       10.03     14.41 o 
  -8  14   2       39.03       28.77     15.92 o 
  -7  14   2      225.21      264.63     39.29 o 
  -6  14   2      653.84      645.41     55.55 o 
  -5  14   2     1179.49     1182.24     74.38 o 
  -4  14   2     1252.46     1298.66     76.13 o 
  -3  14   2      393.88      424.27     34.45 o 
  -2  14   2      377.24      380.70     28.34 o 
  -1  14   2      269.19      296.00     19.05 o 
   0  14   2      204.53      188.05     15.74 o 
   1  14   2      286.37      310.52     19.57 o 
   2  14   2     1106.44     1079.89     41.01 o 
   3  14   2      259.55      308.58     25.84 o 
   4  14   2     1154.36     1079.65     44.73 o 
   5  14   2      310.49      288.00     23.31 o 
   6  14   2       71.24       62.64     14.52 o 
   7  14   2        4.88       25.70     13.52 o 
   8  14   2       16.15       23.87     17.34 o 
   9  14   2       70.03      107.27     29.84 o 
  10  14   2       40.03        8.17     33.94 o 
 -11  15   2      144.24      178.37     51.23 o 
 -10  15   2       17.69        7.25     19.24 o 
  -9  15   2      120.91      131.98     32.58 o 
  -8  15   2      310.44      288.03     41.59 o 
  -7  15   2      190.82      171.45     58.77 o 
  -6  15   2      909.49      962.40     70.45 o 
  -5  15   2      779.49      777.51     61.88 o 
  -4  15   2      663.65      698.83     57.06 o 
  -3  15   2     1771.19     1776.88     90.06 o 
  -2  15   2     1718.55     1760.98     63.37 o 
  -1  15   2     1122.89     1126.69     42.81 o 
   0  15   2      773.92      796.00     31.85 o 
   1  15   2     1751.83     1712.03     47.79 o 
   2  15   2      681.20      693.28     33.74 o 
   3  15   2      373.27      415.36     26.16 o 
   4  15   2      635.82      707.77     35.35 o 
   5  15   2        1.43       21.53     11.90 o 
   6  15   2        0.45      -13.68     13.68 o 
   7  15   2       15.85       25.71     24.02 o 
   8  15   2        9.92      -19.20     19.20 o 
   9  15   2       26.80       19.58     19.46 o 
 -10  16   2       12.48       18.55     22.56 o 
  -9  16   2        6.30       -4.73     15.18 o 
  -8  16   2      163.06      229.16     38.36 o 
  -7  16   2       88.53       90.62     27.58 o 
  -6  16   2      207.97      294.46     42.05 o 
  -5  16   2     1161.53     1186.06     86.61 o 
  -4  16   2     1143.46     1092.21     74.45 o 
  -3  16   2      821.01      808.49     63.58 o 
  -2  16   2      509.56      514.26     34.53 o 
  -1  16   2       96.44      103.11     17.43 o 
   0  16   2      470.94      490.83     25.97 o 
   1  16   2     1088.22     1008.29     45.77 o 
   2  16   2      304.14      341.40     28.02 o 
   3  16   2     1472.84     1451.44     57.63 o 
   4  16   2      950.27      984.53     48.88 o 
   5  16   2      308.09      288.62     24.36 o 
   6  16   2      266.33      268.14     27.01 o 
   7  16   2      175.44      217.74     31.83 o 
   8  16   2        0.00        2.50     17.40 o 
   9  16   2       18.52      -34.21     37.39 o 
 -10  17   2      275.74      293.10     67.63 o 
  -9  17   2      463.48      536.06     59.60 o 
  -8  17   2      831.23      887.44     76.45 o 
  -7  17   2     1283.83     1287.95     88.93 o 
  -6  17   2      312.38      364.47     48.04 o 
  -5  17   2      304.71      311.99     44.99 o 
  -4  17   2       61.12       25.06     31.00 o 
  -3  17   2        1.60        3.91     21.81 o 
  -2  17   2       65.35       60.63     19.42 o 
  -1  17   2      184.52      199.41     25.31 o 
   0  17   2      156.54      176.98     17.57 o 
   1  17   2      219.76      205.01     18.20 o 
   2  17   2       15.19       22.59     12.07 o 
   3  17   2       87.38      104.42     17.22 o 
   4  17   2       76.27       51.64     22.20 o 
   5  17   2      380.35      415.43     33.46 o 
   6  17   2      397.39      415.73     47.96 o 
   7  17   2      532.71      474.65     65.00 o 
   8  17   2      167.17      208.75     39.28 o 
  -8  18   2        7.34       15.28     22.72 o 
  -7  18   2        2.95      -20.21     20.21 o 
  -6  18   2        8.98       18.20     26.92 o 
  -5  18   2       24.62       29.84     19.81 o 
  -4  18   2        2.60       22.60     16.00 o 
  -3  18   2      180.00      179.50     31.62 o 
  -2  18   2        1.31       -9.10     24.64 o 
  -1  18   2       37.25       19.59     14.79 o 
   0  18   2       59.53       68.10     12.77 o 
   1  18   2        6.16       11.97     17.01 o 
   2  18   2        1.18       -3.66     12.81 o 
   3  18   2      129.41      125.43     20.04 o 
   4  18   2      130.64      131.96     26.07 o 
   5  18   2       10.73        2.79     13.91 o 
   6  18   2       46.73       47.32     23.21 o 
   7  18   2      147.44      181.91     38.60 o 
  -7  19   2      113.53       72.89     29.00 o 
  -6  19   2       49.71       34.62     74.55 o 
  -5  19   2        7.84      -14.45     19.67 o 
  -4  19   2       22.86       34.02     30.46 o 
  -3  19   2      157.40      151.99     31.63 o 
  -2  19   2      506.53      487.56     73.57 o 
  -1  19   2      135.02      149.56     25.90 o 
   0  19   2      545.24      537.14     46.75 o 
   1  19   2      376.66      434.58     34.18 o 
   2  19   2        4.19       16.70     13.59 o 
   3  19   2        3.02       -7.33     11.84 o 
   4  19   2        2.95      -15.69     15.69 o 
   5  19   2       28.27       17.73     17.19 o 
   6  19   2      317.97      285.72     42.92 o 
  -6  20   2      285.75      306.82     48.34 o 
  -5  20   2      313.49      322.27     47.60 o 
  -4  20   2      404.48      415.71     53.63 o 
  -3  20   2      296.64      283.77     43.14 o 
  -2  20   2      523.21      623.73     63.25 o 
  -1  20   2      165.70      141.05     32.44 o 
   0  20   2        4.50        8.41     14.46 o 
   1  20   2        1.63        0.22     14.51 o 
   2  20   2       35.01       50.24     18.71 o 
   3  20   2       38.45       38.09     23.57 o 
   4  20   2       60.88       76.32     28.57 o 
   5  20   2        8.56       27.19     27.09 o 
  -4  21   2        7.60       11.07     21.56 o 
  -3  21   2        0.23       14.22     18.93 o 
  -2  21   2        0.93       17.70     26.13 o 
  -1  21   2        1.73       21.75     22.99 o 
   0  21   2       50.82       76.81     28.10 o 
   1  21   2        4.87       41.54     26.46 o 
   2  21   2        1.86       40.25     24.51 o 
   3  21   2        2.20       27.91     26.42 o 
   4  21   2       23.00       41.20     30.01 o 
  -2  22   2      101.89      178.17     62.56 o 
  -1  22   2      104.62      157.09     51.91 o 
   0  22   2        0.00       50.04     37.88 o 
 -14   1   3        1.39      -13.44     53.90 o 
 -13   1   3      100.29      134.66     30.81 o 
 -12   1   3       45.96        4.83     16.19 o 
 -11   1   3       16.67       17.34     15.14 o 
 -10   1   3      161.99      181.67     28.49 o 
  -9   1   3      609.19      609.75     47.50 o 
  -8   1   3      521.85      508.59     39.56 o 
  -7   1   3     2110.53     2053.52     58.51 o 
  -6   1   3     1498.07     1355.39     67.74 o 
  -5   1   3     9559.06     9755.21    346.53 o 
  -4   1   3    17630.43    18452.68    305.51 o 
  -3   1   3    16484.59    16431.11    188.76 o 
  -2   1   3    21482.13    21007.47    172.82 o 
  -1   1   3    22095.73    23173.52    198.00 o 
   0   1   3     6808.48     6623.83     96.44 o 
   1   1   3    11410.94    11941.32    171.91 o 
   2   1   3     4978.62     4982.67    125.85 o 
   3   1   3       14.00       11.83      5.23 o 
   4   1   3      124.81      122.03     13.93 o 
   5   1   3      939.15      945.65     32.47 o 
   6   1   3       82.78       93.28     14.39 o 
   7   1   3        1.43       -0.30      9.63 o 
   8   1   3      181.53      132.50     17.77 o 
   9   1   3      181.73      225.94     23.17 o 
  10   1   3       96.79      103.17     18.67 o 
  11   1   3      655.80      762.40     54.80 o 
  12   1   3      207.31      240.74     34.34 o 
 -15   2   3       42.47       60.73     36.03 o 
 -14   2   3       22.88       10.33     18.22 o 
 -13   2   3       15.78       -7.15     18.09 o 
 -12   2   3       14.49       42.95     25.82 o 
 -11   2   3      246.82      255.63     34.31 o 
 -10   2   3     1572.68     1441.61     77.53 o 
  -9   2   3     2077.10     2116.56    168.49 o 
  -8   2   3     3934.57     3955.77     92.57 o 
  -7   2   3     8231.65     7282.13    245.96 o 
  -6   2   3     5717.65     5684.81     94.69 o 
  -5   2   3     3708.38     3738.91     64.58 o 
  -4   2   3     3923.60     3988.45     75.88 o 
  -3   2   3     2097.51     2145.04     45.78 o 
  -2   2   3       14.09       14.73      4.35 o 
  -1   2   3     2267.74     2367.32     92.92 o 
   0   2   3     6976.01     6733.92    223.73 o 
   1   2   3    10599.93    11049.64    128.56 o 
   2   2   3    11756.30    11627.30    163.77 o 
   3   2   3     3880.00     3773.47     60.72 o 
   4   2   3     3206.44     2908.04    152.84 o 
   5   2   3      336.78      302.33     16.50 o 
   6   2   3        0.42        6.99      9.61 o 
   7   2   3       99.26       88.42     14.19 o 
   8   2   3        5.79      -10.77     10.77 o 
   9   2   3      394.71      401.89     31.27 o 
  10   2   3      119.34      155.54     25.87 o 
  11   2   3       21.87       57.37     19.19 o 
  12   2   3        0.13       -1.03     23.05 o 
 -15   3   3        0.04       -4.73     22.94 o 
 -14   3   3        0.15       32.00     19.97 o 
 -13   3   3       71.98      103.80     29.07 o 
 -12   3   3       39.73       26.58     33.40 o 
 -11   3   3       50.43       35.58     26.86 o 
 -10   3   3      132.03      148.53     31.05 o 
  -9   3   3      529.41      486.45    102.33 o 
  -8   3   3      600.43      649.65     35.46 o 
  -7   3   3      653.86      683.51     31.83 o 
  -6   3   3     1626.39     1672.58     39.33 o 
  -5   3   3        1.15        4.00      3.42 o 
  -4   3   3      837.84      821.51     27.53 o 
  -3   3   3     2425.75     2423.94     38.98 o 
  -2   3   3     4320.51     4775.63     58.00 o 
  -1   3   3      735.17      790.47     19.15 o 
   0   3   3     1979.48     1927.15     35.92 o 
   1   3   3     2338.87     2226.07     48.09 o 
   2   3   3     2627.04     2609.59     47.68 o 
   3   3   3      672.41      575.10     18.34 o 
   4   3   3     2310.17     2337.22     51.41 o 
   5   3   3     1339.96     1400.02     43.23 o 
   6   3   3     2567.87     2591.30     86.40 o 
   7   3   3      459.11      460.16     34.85 o 
   8   3   3      379.33      400.69     28.94 o 
   9   3   3       26.49       37.11     15.58 o 
  10   3   3        9.45      -11.79     15.25 o 
  11   3   3        8.79       -6.22     19.20 o 
  12   3   3        0.10        8.24     24.71 o 
 -14   4   3       23.15       32.66     32.20 o 
 -13   4   3      199.43      203.43     35.37 o 
 -12   4   3       27.85       42.02     19.37 o 
 -11   4   3      196.68      217.47     32.79 o 
 -10   4   3      379.93      411.90     42.12 o 
  -9   4   3     1324.56     1429.53     86.40 o 
  -8   4   3     3690.87     3584.52     90.87 o 
  -7   4   3     5865.21     6007.12    111.65 o 
  -6   4   3     3994.86     3814.71     65.30 o 
  -5   4   3     6641.26     6859.60     81.90 o 
  -4   4   3     2511.07     2539.95     41.72 o 
  -3   4   3     1368.22     1383.38     29.25 o 
  -2   4   3     2403.05     2629.05     60.76 o 
  -1   4   3       11.00       15.81      2.92 o 
   0   4   3     2170.80     2136.94     59.98 o 
   1   4   3     3707.18     3853.42     84.95 o 
   2   4   3     1463.55     1418.12     65.10 o 
   3   4   3     1067.30     1027.55     23.46 o 
   4   4   3     1183.01     1159.71     37.09 o 
   5   4   3      259.18      262.52     16.44 o 
   6   4   3       99.71       75.20     11.59 o 
   7   4   3       85.11       89.06     17.57 o 
   8   4   3      158.80      114.23     21.12 o 
   9   4   3       91.30       82.75     18.21 o 
  10   4   3        0.81        5.54     14.44 o 
  11   4   3      249.51      302.06     36.27 o 
  12   4   3       87.26       74.71     23.34 o 
 -14   5   3        0.42       43.87     25.99 o 
 -13   5   3      141.01      156.69     29.61 o 
 -12   5   3      391.92      375.73     90.86 o 
 -11   5   3      259.75      228.43     47.32 o 
 -10   5   3     1161.15     1217.35     71.44 o 
  -9   5   3     1287.75     1316.20     86.06 o 
  -8   5   3       10.50       13.36     17.95 o 
  -7   5   3      113.36      108.08     12.60 o 
  -6   5   3      295.04      325.51     15.72 o 
  -5   5   3     3761.39     3806.60     50.25 o 
  -4   5   3     6663.26     6761.60     88.35 o 
  -3   5   3     1055.78     1049.90     23.39 o 
  -2   5   3    12175.79    12304.07    130.62 o 
  -1   5   3    14706.98    15528.02    301.11 o 
   0   5   3       28.76       21.06      3.41 o 
   1   5   3      144.88      163.97      7.22 o 
   2   5   3      266.38      254.46     10.44 o 
   3   5   3     5231.87     5207.92     87.37 o 
   4   5   3     4123.14     4232.29     75.18 o 
   5   5   3      442.38      462.88     22.38 o 
   6   5   3      850.77      835.45     33.22 o 
   7   5   3     1160.70     1162.30     56.10 o 
   8   5   3       21.31        6.33     12.27 o 
   9   5   3        0.61       -1.86     14.15 o 
  10   5   3        8.57        1.41     17.25 o 
  11   5   3      121.29      133.39     25.39 o 
  12   5   3       67.97       53.67     34.19 o 
 -14   6   3      218.98      270.59    106.53 o 
 -13   6   3      220.25      244.86     93.00 o 
 -12   6   3      281.54      227.06     36.22 o 
 -11   6   3       72.32       82.58     24.32 o 
 -10   6   3      271.85      239.78     26.57 o 
  -9   6   3      342.35      339.89     25.22 o 
  -8   6   3        4.27       18.51      7.97 o 
  -7   6   3      172.57      183.71     18.37 o 
  -6   6   3       54.60       61.16      7.16 o 
  -5   6   3       59.21       51.21      5.98 o 
  -4   6   3      798.44      840.38     21.37 o 
  -3   6   3      138.21      142.29      8.48 o 
  -2   6   3     3496.21     3443.21     46.69 o 
  -1   6   3      218.19      190.80      8.38 o 
   0   6   3     2971.17     3053.55     40.08 o 
   1   6   3     3293.94     3332.07     38.35 o 
   2   6   3      896.98      915.46     19.77 o 
   3   6   3       95.74       94.12      6.78 o 
   4   6   3        2.16        9.64      6.34 o 
   5   6   3       42.31       38.60      6.98 o 
   6   6   3      257.51      265.70     20.31 o 
   7   6   3     1063.74     1014.47     46.07 o 
   8   6   3      604.93      669.97     41.77 o 
   9   6   3      524.92      515.66     37.37 o 
  10   6   3      267.83      273.13     29.03 o 
  11   6   3      189.87      211.96     27.64 o 
 -13   7   3       14.21       16.65     20.42 o 
 -12   7   3        1.70       -0.41     25.32 o 
 -11   7   3        0.97       30.02     20.62 o 
 -10   7   3       11.83        3.17     11.03 o 
  -9   7   3      150.64      112.79     15.45 o 
  -8   7   3      158.25      142.55     16.86 o 
  -7   7   3      628.80      622.80     30.45 o 
  -6   7   3      396.88      450.80     20.85 o 
  -5   7   3     4830.14     4750.01     88.70 o 
  -4   7   3     5036.97     4964.62     60.85 o 
  -3   7   3     4192.68     4282.63     74.87 o 
  -2   7   3     8604.41     8851.49    141.12 o 
  -1   7   3     4701.76     4648.12     51.24 o 
   0   7   3     3150.14     3113.40     41.22 o 
   1   7   3     1563.52     1578.65     27.93 o 
   2   7   3     3418.21     3364.34     57.78 o 
   3   7   3        1.39        5.00      4.51 o 
   4   7   3        0.69        9.42      4.56 o 
   5   7   3      616.40      680.61     31.46 o 
   6   7   3        0.11        3.19      8.76 o 
   7   7   3        0.25       -2.08     14.48 o 
   8   7   3       73.69       46.59     14.49 o 
   9   7   3       51.58       17.49     13.06 o 
  10   7   3       17.96        0.81     12.93 o 
  11   7   3       64.57       35.39     23.53 o 
 -13   8   3      349.99      435.79     52.57 o 
 -12   8   3      304.99      382.09     49.43 o 
 -11   8   3       46.07       27.05     18.82 o 
 -10   8   3      110.44      106.68     24.31 o 
  -9   8   3        4.14       11.95     10.71 o 
  -8   8   3      243.47      274.09     23.22 o 
  -7   8   3     2835.24     2785.88     69.21 o 
  -6   8   3      491.28      551.48     28.17 o 
  -5   8   3      581.76      574.42     20.61 o 
  -4   8   3      580.10      558.51     22.88 o 
  -3   8   3      330.06      335.43     13.39 o 
  -2   8   3     1294.35     1346.35     28.21 o 
  -1   8   3     1173.40     1150.51     22.45 o 
   0   8   3     3536.47     3522.40     46.47 o 
   1   8   3     8035.32     8019.65     78.39 o 
   2   8   3     3555.95     3394.82     48.81 o 
   3   8   3       68.88       58.69      6.42 o 
   4   8   3      287.98      275.79     16.38 o 
   5   8   3       10.43        9.37      7.65 o 
   6   8   3     1164.38     1152.98     50.87 o 
   7   8   3      707.02      663.69     40.61 o 
   8   8   3      706.78      657.59     39.98 o 
   9   8   3      675.96      685.91     43.42 o 
  10   8   3      584.04      581.12     41.93 o 
  11   8   3       46.68       34.93     19.57 o 
 -13   9   3       88.08      113.20     38.76 o 
 -12   9   3      197.96      231.61     40.70 o 
 -11   9   3      662.27      767.50     67.22 o 
 -10   9   3      617.20      664.54     47.10 o 
  -9   9   3     1032.48     1058.46     57.17 o 
  -8   9   3      852.15      790.00     47.16 o 
  -7   9   3     1169.25     1116.44     53.61 o 
  -6   9   3      343.36      374.98     24.99 o 
  -5   9   3      560.16      531.77     25.83 o 
  -4   9   3        6.58        9.31      6.55 o 
  -3   9   3      248.05      257.88     14.90 o 
  -2   9   3      296.51      317.12     12.73 o 
  -1   9   3        0.53        2.13      5.72 o 
   0   9   3      850.27      806.00     20.82 o 
   1   9   3     3956.08     3954.83     54.46 o 
   2   9   3     3049.88     3076.51     54.69 o 
   3   9   3     5906.52     5507.30     95.15 o 
   4   9   3     5533.49     5206.75    121.42 o 
   5   9   3     2053.15     2111.19     82.69 o 
   6   9   3     2934.21     3024.87     69.67 o 
   7   9   3     1364.67     1417.98     55.69 o 
   8   9   3      547.26      505.76     35.69 o 
   9   9   3      110.95      102.68     18.41 o 
  10   9   3      109.06       75.48     17.12 o 
  11   9   3       18.72       31.73     19.46 o 
 -13  10   3        0.67       -2.10     22.64 o 
 -12  10   3        7.48       40.78     24.31 o 
 -11  10   3        0.76       -6.86     19.29 o 
 -10  10   3      143.11      145.96     25.51 o 
  -9  10   3       63.10       73.70     18.32 o 
  -8  10   3       59.61       50.47     16.35 o 
  -7  10   3        6.70       10.10     11.69 o 
  -6  10   3       67.59       72.27     18.15 o 
  -5  10   3      133.79      126.42     13.19 o 
  -4  10   3       85.79       80.80     10.28 o 
  -3  10   3      369.45      374.11     20.16 o 
  -2  10   3        4.41        8.39      6.21 o 
  -1  10   3       64.14       63.10      9.17 o 
   0  10   3       18.55       21.38      5.37 o 
   1  10   3      307.63      318.50     17.53 o 
   2  10   3        0.95        0.40      6.27 o 
   3  10   3       12.39       19.41      9.70 o 
   4  10   3       33.91       46.95     16.43 o 
   5  10   3       17.69       15.85     14.80 o 
   6  10   3       14.17       22.60     11.18 o 
   7  10   3        2.95       17.33     13.73 o 
   8  10   3        0.60       11.23     14.15 o 
   9  10   3       72.08       49.14     21.34 o 
  10  10   3        0.07      -13.70     17.69 o 
 -12  11   3      325.54      354.47     75.73 o 
 -11  11   3      106.66      102.63     27.51 o 
 -10  11   3      734.14      728.33     50.69 o 
  -9  11   3     1234.31     1199.84     63.62 o 
  -8  11   3      466.28      464.86     38.07 o 
  -7  11   3      697.63      735.45     45.37 o 
  -6  11   3      204.35      204.09     19.84 o 
  -5  11   3      288.09      282.41     21.61 o 
  -4  11   3      677.01      635.77     37.43 o 
  -3  11   3      283.20      266.79     23.85 o 
  -2  11   3       35.51       34.57      8.03 o 
  -1  11   3      783.48      723.34     31.65 o 
   0  11   3      984.51      949.03     35.84 o 
   1  11   3      737.51      709.58     27.45 o 
   2  11   3     1996.30     1957.88     58.99 o 
   3  11   3     3344.30     3250.04    135.29 o 
   4  11   3     3671.05     3583.92     90.52 o 
   5  11   3     2259.48     2187.83     77.92 o 
   6  11   3     2908.33     2967.88     79.47 o 
   7  11   3     1875.86     1844.25     77.54 o 
   8  11   3      319.35      338.01     43.74 o 
   9  11   3      118.32      118.23     31.33 o 
  10  11   3       76.52      106.24     30.85 o 
 -12  12   3      210.38      248.85     41.48 o 
 -11  12   3       60.00       30.31     21.30 o 
 -10  12   3        0.20       -2.98     14.58 o 
  -9  12   3        8.11        1.95     15.19 o 
  -8  12   3      152.47      164.15     25.54 o 
  -7  12   3      211.28      194.47     25.49 o 
  -6  12   3      274.77      254.65     26.34 o 
  -5  12   3       90.28       76.18     16.33 o 
  -4  12   3        2.26        4.38      9.93 o 
  -3  12   3        8.37       28.92     12.84 o 
  -2  12   3      574.34      558.94     29.81 o 
  -1  12   3      692.32      669.47     31.83 o 
   0  12   3     2329.87     2321.44     54.12 o 
   1  12   3     2919.14     2900.23     61.33 o 
   2  12   3     1125.18     1110.71     41.53 o 
   3  12   3      475.17      434.25     29.58 o 
   4  12   3        3.75        2.16      9.42 o 
   5  12   3       15.95       28.85     23.18 o 
   6  12   3      329.66      301.46     30.33 o 
   7  12   3      293.30      279.24     40.21 o 
   8  12   3      409.48      358.99     45.49 o 
   9  12   3      495.21      539.38    140.69 o 
  10  12   3      279.57      212.45     49.30 o 
 -12  13   3        4.46      127.15     50.52 o 
 -11  13   3        2.52      -11.23     21.18 o 
 -10  13   3        0.39      -19.24     19.24 o 
  -9  13   3       33.50       36.10     18.37 o 
  -8  13   3       25.72       16.44     12.93 o 
  -7  13   3      137.34      176.38     25.24 o 
  -6  13   3      733.83      796.11     59.46 o 
  -5  13   3      248.88      276.22     28.65 o 
  -4  13   3      980.23     1011.54     52.24 o 
  -3  13   3     1933.70     1913.15     80.23 o 
  -2  13   3      732.11      748.61     35.69 o 
  -1  13   3      311.72      298.18     22.69 o 
   0  13   3      421.88      451.60     23.75 o 
   1  13   3     1283.36     1238.24     40.11 o 
   2  13   3      173.59      188.56     18.38 o 
   3  13   3      442.03      419.40     30.15 o 
   4  13   3      121.48      169.77     23.74 o 
   5  13   3        5.59       -3.66     11.80 o 
   6  13   3        6.66        3.25     11.94 o 
   7  13   3       18.48       -1.96     16.94 o 
   8  13   3        0.06       -7.89     20.65 o 
   9  13   3       12.02       -6.64     19.39 o 
 -11  14   3      105.52      126.62     55.02 o 
 -10  14   3       41.75       25.34     19.27 o 
  -9  14   3      103.97       82.90     19.74 o 
  -8  14   3        3.57       -9.11     15.58 o 
  -7  14   3      316.35      323.20     39.60 o 
  -6  14   3      113.45      141.96     28.83 o 
  -5  14   3        5.99        3.81     12.79 o 
  -4  14   3        1.62       13.33     12.52 o 
  -3  14   3      140.57      150.21     21.01 o 
  -2  14   3      414.39      406.29     32.75 o 
  -1  14   3      462.72      438.64     31.45 o 
   0  14   3      640.65      658.64     29.97 o 
   1  14   3     1400.94     1396.53     44.25 o 
   2  14   3      814.55      801.25     38.18 o 
   3  14   3       16.13       17.00      9.65 o 
   4  14   3      137.96      126.86     17.27 o 
   5  14   3        3.99       28.63     18.53 o 
   6  14   3      191.47      204.41     46.54 o 
   7  14   3      340.96      326.67     42.12 o 
   8  14   3      369.06      412.50     50.01 o 
   9  14   3      435.12      504.73    108.42 o 
 -11  15   3       74.90       84.82     39.55 o 
 -10  15   3      157.61      124.92     28.84 o 
  -9  15   3      322.92      318.02     46.56 o 
  -8  15   3        5.37       22.82     19.35 o 
  -7  15   3       19.85       37.66     19.27 o 
  -6  15   3       25.47       22.13     33.42 o 
  -5  15   3      553.32      647.03     57.04 o 
  -4  15   3      999.97     1004.98     55.69 o 
  -3  15   3     1169.08     1144.20     59.02 o 
  -2  15   3     1382.05     1414.30     65.12 o 
  -1  15   3     1250.08     1254.58     50.23 o 
   0  15   3      361.48      360.08     23.76 o 
   1  15   3       36.44       36.72      9.73 o 
   2  15   3      127.05      122.51     19.27 o 
   3  15   3      678.74      663.01     47.04 o 
   4  15   3      819.19      789.55     41.32 o 
   5  15   3      378.65      351.57     34.64 o 
   6  15   3      726.07      654.42     59.42 o 
   7  15   3      230.36      296.27     51.90 o 
   8  15   3       65.30       49.45     24.95 o 
 -10  16   3      132.09      110.03     32.34 o 
  -9  16   3      284.91      310.99     46.70 o 
  -8  16   3      236.57      260.74     66.24 o 
  -7  16   3      292.22      255.82     41.92 o 
  -6  16   3      348.19      377.32     47.62 o 
  -5  16   3      353.51      267.38     37.34 o 
  -4  16   3       95.33       62.77     14.42 o 
  -3  16   3      106.76       64.54     16.53 o 
  -2  16   3       24.16       27.11     13.26 o 
  -1  16   3       84.72       90.24     16.44 o 
   0  16   3       97.93      127.63     15.64 o 
   1  16   3        8.13        4.58      8.19 o 
   2  16   3      271.73      285.02     27.56 o 
   3  16   3      470.96      478.85     36.44 o 
   4  16   3      133.19      198.63     22.85 o 
   5  16   3        9.09       31.52     16.00 o 
   6  16   3       56.86       83.89     27.92 o 
   7  16   3       18.11       25.53     22.23 o 
   8  16   3        0.27       22.84     19.89 o 
  -9  17   3      201.36      219.54     72.45 o 
  -8  17   3      123.75      144.33     32.80 o 
  -7  17   3      150.03      165.10     39.23 o 
  -6  17   3       94.60       95.10     27.17 o 
  -5  17   3        3.80      -14.10     22.10 o 
  -4  17   3        2.33       11.03     20.15 o 
  -3  17   3      127.45      146.32     26.18 o 
  -2  17   3       27.31       34.88     14.64 o 
  -1  17   3        1.62        7.77     12.58 o 
   0  17   3      275.43      306.51     26.94 o 
   1  17   3      393.45      393.07     26.21 o 
   2  17   3      251.34      250.87     28.15 o 
   3  17   3     1097.78     1066.71     56.70 o 
   4  17   3      604.40      525.86     53.98 o 
   5  17   3      187.04      215.41     52.54 o 
   6  17   3      194.03      252.65     62.38 o 
   7  17   3      215.18      170.65     34.44 o 
  -8  18   3      497.24      475.39     57.22 o 
  -7  18   3      800.18      737.66     70.05 o 
  -6  18   3      697.18      725.32     67.76 o 
  -5  18   3      645.05      513.29     55.30 o 
  -4  18   3      335.76      275.31     41.95 o 
  -3  18   3        5.48        5.57     18.69 o 
  -2  18   3      191.75      185.83     27.19 o 
  -1  18   3      312.43      319.01     38.69 o 
   0  18   3      817.66      844.44     45.35 o 
   1  18   3     1054.30     1087.63     57.28 o 
   2  18   3      868.70      899.42     52.53 o 
   3  18   3      404.21      396.23     35.90 o 
   4  18   3      333.43      262.05     38.60 o 
   5  18   3       24.84       10.67     21.64 o 
   6  18   3        9.41       59.40     35.07 o 
  -7  19   3      102.31       99.53     29.23 o 
  -6  19   3      248.18      174.37     38.39 o 
  -5  19   3      403.85      404.58     51.37 o 
  -4  19   3      668.27      754.39     87.08 o 
  -3  19   3     1174.17     1174.28     83.84 o 
  -2  19   3     1287.82     1238.19     84.84 o 
  -1  19   3      863.71      885.70     58.74 o 
   0  19   3      699.82      669.17     42.03 o 
   1  19   3      383.63      378.93     35.70 o 
   2  19   3      105.83      133.96     22.02 o 
   3  19   3       15.29       35.84     15.36 o 
   4  19   3        0.77      -23.68     23.68 o 
   5  19   3        2.05      -27.04     27.04 o 
  -5  20   3        0.52       40.61     26.81 o 
  -4  20   3       20.55       20.04     64.49 o 
  -3  20   3        0.66       14.52     22.01 o 
  -2  20   3       16.98       24.64     22.67 o 
  -1  20   3       14.92       10.35     17.90 o 
   0  20   3       46.13       48.56     16.63 o 
   1  20   3      208.97      171.53     43.91 o 
   2  20   3       14.76       35.90     16.86 o 
   3  20   3        4.36        3.80     18.78 o 
   4  20   3        1.52        7.99     24.66 o 
  -3  21   3      704.23      635.50     66.95 o 
  -2  21   3      933.58      865.17     74.49 o 
  -1  21   3      568.45      534.16     57.66 o 
   0  21   3      123.07      109.19     31.81 o 
   1  21   3      179.54      173.12     60.93 o 
   2  21   3       79.11      137.90     29.22 o 
   3  21   3       21.66       35.00     24.78 o 
  -1  22   3       55.02       95.18     43.88 o 
 -14   0   4      618.07      755.98     98.91 o 
 -13   0   4       55.63       51.19     33.27 o 
 -12   0   4       91.40      101.05     35.13 o 
 -11   0   4       40.81       29.51     19.93 o 
 -10   0   4        6.04      -20.55     20.55 o 
  -9   0   4       35.93       48.88     23.45 o 
  -8   0   4      163.27      116.34     20.90 o 
  -7   0   4       71.69      137.49     30.52 o 
  -6   0   4        6.97       13.24     13.98 o 
  -5   0   4     7035.05     6956.82    200.48 o 
  -4   0   4    15568.64    16036.68    267.54 o 
  -3   0   4    14492.85    14988.43    236.75 o 
  -2   0   4    27860.36    28854.34   1038.17 o 
  -1   0   4    21874.37    20948.85    353.66 o 
   0   0   4    11160.08    11535.12    170.61 o 
   1   0   4     6152.03     5763.62    119.75 o 
   2   0   4      871.81      799.87     36.98 o 
   3   0   4      270.95      274.34     37.63 o 
   4   0   4      857.00      822.12     45.26 o 
   5   0   4       73.90       76.36     23.05 o 
   6   0   4     2396.89     2333.43     79.52 o 
   7   0   4     1293.44     1395.46     77.97 o 
   8   0   4      551.08      475.19     54.94 o 
   9   0   4      138.60      103.20     23.48 o 
  10   0   4      382.29      367.52     46.87 o 
  11   0   4       43.88       48.99     33.36 o 
 -14   1   4        7.22      -11.54     22.97 o 
 -13   1   4       74.43       43.23     22.81 o 
 -12   1   4      247.06      223.14     36.66 o 
 -11   1   4      277.94      318.43     39.02 o 
 -10   1   4        5.92        1.95     28.74 o 
  -9   1   4       20.18       52.85     18.52 o 
  -8   1   4       19.76       32.84     10.82 o 
  -7   1   4      876.27      933.66     49.63 o 
  -6   1   4     2950.54     2961.60     72.13 o 
  -5   1   4      403.96      354.87     18.71 o 
  -4   1   4     3025.40     3236.76     92.79 o 
  -3   1   4      255.80      258.62     16.09 o 
  -2   1   4        0.55        4.99      2.63 o 
  -1   1   4        3.87        6.38      2.74 o 
   0   1   4      953.06      977.30     25.07 o 
   1   1   4     1845.69     1694.66     46.56 o 
   2   1   4     4070.16     4040.20     63.79 o 
   3   1   4     1378.01     1465.83     39.75 o 
   4   1   4     2665.95     2717.21     77.63 o 
   5   1   4      845.75      907.92     37.30 o 
   6   1   4        4.29       11.52      9.10 o 
   7   1   4      160.73      145.93     22.61 o 
   8   1   4       17.15        0.83     20.71 o 
   9   1   4        1.69      -13.44     13.44 o 
  10   1   4       25.67       30.73     17.08 o 
  11   1   4       25.21       51.50     21.75 o 
 -14   2   4      102.09       81.00     25.61 o 
 -13   2   4      169.60      203.58     51.21 o 
 -12   2   4       82.30       25.80     18.79 o 
 -11   2   4      130.31      108.39     26.34 o 
 -10   2   4       34.04       21.06     38.85 o 
  -9   2   4      188.25      197.38     27.62 o 
  -8   2   4     1185.62     1252.43     73.50 o 
  -7   2   4       23.36       13.11      6.88 o 
  -6   2   4     1010.78     1116.50     33.82 o 
  -5   2   4     3906.61     3734.98     81.08 o 
  -4   2   4     4484.69     4241.28    106.93 o 
  -3   2   4     1634.93     1481.81     58.97 o 
  -2   2   4     1964.21     1804.33     30.40 o 
  -1   2   4     7859.62     8017.54     87.90 o 
   0   2   4     3092.50     3092.39     43.87 o 
   1   2   4     1894.20     1971.24     37.07 o 
   2   2   4     2578.99     2409.20     55.59 o 
   3   2   4      197.97      204.53     13.61 o 
   4   2   4       39.62       47.93      8.49 o 
   5   2   4      121.77      137.37     14.84 o 
   6   2   4       51.09       37.01      8.85 o 
   7   2   4      263.16      271.11     24.17 o 
   8   2   4       86.17       64.28     13.44 o 
   9   2   4        4.22      -15.94     15.94 o 
  10   2   4       39.63       24.94     22.32 o 
  11   2   4       38.30       60.69     20.40 o 
 -15   3   4        0.83       26.13     26.09 o 
 -14   3   4       77.13       54.24     20.47 o 
 -13   3   4      108.47      187.61     35.27 o 
 -12   3   4      338.31      359.50     44.59 o 
 -11   3   4      163.27      176.66     30.96 o 
 -10   3   4       78.51       60.21     19.04 o 
  -9   3   4       46.07       60.82     13.57 o 
  -8   3   4        4.85       13.13      8.69 o 
  -7   3   4     1928.76     1799.97     53.80 o 
  -6   3   4     1446.90     1546.84     58.21 o 
  -5   3   4     2848.48     2796.04     55.81 o 
  -4   3   4     2715.98     2665.54     52.63 o 
  -3   3   4     1924.06     2090.72     39.91 o 
  -2   3   4     3718.63     3877.35     82.18 o 
  -1   3   4      559.10      505.73     16.58 o 
   0   3   4     2170.88     2131.64     41.87 o 
   1   3   4    15882.22    16126.00    235.98 o 
   2   3   4    10939.55    11060.45    200.02 o 
   3   3   4     5270.38     5184.38     77.67 o 
   4   3   4     9523.20     9689.58    125.48 o 
   5   3   4     5082.90     5327.16     88.33 o 
   6   3   4     1117.89     1123.80     47.69 o 
   7   3   4      454.98      418.54     35.13 o 
   8   3   4      311.72      304.91     32.37 o 
   9   3   4        9.02       24.52     20.39 o 
  10   3   4       23.76       33.85     18.93 o 
  11   3   4       27.41       94.72     23.27 o 
 -15   4   4        6.26       52.43     33.70 o 
 -14   4   4       12.71       24.99     26.22 o 
 -13   4   4       37.64       15.93     19.00 o 
 -12   4   4      148.83      137.68     28.81 o 
 -11   4   4      187.02      218.97     46.55 o 
 -10   4   4      892.70      856.98     60.51 o 
  -9   4   4     1856.82     1979.32     82.19 o 
  -8   4   4      703.75      713.62     37.87 o 
  -7   4   4     1657.24     1602.92     51.01 o 
  -6   4   4      529.68      547.33     18.06 o 
  -5   4   4       85.59      109.13      8.48 o 
  -4   4   4      264.09      278.82     12.90 o 
  -3   4   4     2953.69     3090.85     47.27 o 
  -2   4   4     2536.13     2510.08     31.57 o 
  -1   4   4     3381.95     3538.95     74.74 o 
   0   4   4      273.78      283.98      9.69 o 
   1   4   4     1276.34     1212.35     43.92 o 
   2   4   4      278.93      273.86     13.71 o 
   3   4   4      193.63      213.77     13.77 o 
   4   4   4      720.17      682.41     28.14 o 
   5   4   4      621.46      593.91     29.91 o 
   6   4   4     1190.17     1153.93     45.92 o 
   7   4   4      534.95      495.45     37.45 o 
   8   4   4      182.24      155.27     20.36 o 
   9   4   4       24.97        8.56     12.78 o 
  10   4   4      145.79      143.54     22.71 o 
  11   4   4        3.35       -5.61     14.51 o 
 -14   5   4       29.42       48.75     22.75 o 
 -13   5   4        4.59        2.65     14.15 o 
 -12   5   4        4.34        7.77     15.04 o 
 -11   5   4      169.74       99.00     46.44 o 
 -10   5   4        8.28       13.53     11.61 o 
  -9   5   4       16.05       11.15      9.25 o 
  -8   5   4      277.88      261.94     20.83 o 
  -7   5   4       56.55       58.00      9.19 o 
  -6   5   4      423.28      449.01     16.59 o 
  -5   5   4     1315.71     1236.22     29.46 o 
  -4   5   4      534.71      562.99     18.73 o 
  -3   5   4     2998.25     3134.20     73.22 o 
  -2   5   4     4432.03     4367.45     55.35 o 
  -1   5   4     1678.94     1672.24     37.39 o 
   0   5   4     2347.92     2276.59     39.82 o 
   1   5   4     5295.85     5154.66     86.12 o 
   2   5   4     5417.49     5431.87     84.59 o 
   3   5   4     1473.07     1474.18     41.96 o 
   4   5   4     2147.88     2094.42     44.87 o 
   5   5   4     3168.62     3042.81     63.95 o 
   6   5   4     1224.36     1124.41     47.39 o 
   7   5   4      679.22      605.97     49.77 o 
   8   5   4      224.64      213.55     22.14 o 
   9   5   4      232.42      245.43     26.77 o 
  10   5   4      128.87      126.08     21.72 o 
  11   5   4       66.15       77.07     21.37 o 
 -14   6   4       54.64       48.22     29.92 o 
 -13   6   4        1.62      -16.27     16.27 o 
 -12   6   4        2.87       23.34     15.65 o 
 -11   6   4       72.88       59.70     15.97 o 
 -10   6   4      570.28      490.88     49.06 o 
  -9   6   4      458.26      431.54     28.67 o 
  -8   6   4       54.65       39.26      9.18 o 
  -7   6   4      426.81      378.05     23.45 o 
  -6   6   4      316.29      314.50     14.27 o 
  -5   6   4      769.13      811.17     24.37 o 
  -4   6   4     2226.66     2242.24     40.81 o 
  -3   6   4      726.76      735.94     19.74 o 
  -2   6   4     6863.80     6819.39    112.04 o 
  -1   6   4     6329.01     6411.38     75.72 o 
   0   6   4     4087.36     4152.80     59.73 o 
   1   6   4     2573.97     2557.81     45.79 o 
   2   6   4     3507.48     3486.42     53.27 o 
   3   6   4      212.56      195.38     13.28 o 
   4   6   4      415.05      408.27     20.50 o 
   5   6   4      211.56      217.47     16.34 o 
   6   6   4      605.98      617.98     34.18 o 
   7   6   4      743.08      758.25     41.48 o 
   8   6   4      119.49      102.79     16.35 o 
   9   6   4       21.16       17.87     13.75 o 
  10   6   4       74.57       59.48     16.28 o 
  11   6   4        6.87       57.23     74.71 o 
 -13   7   4      106.74      115.81     31.72 o 
 -12   7   4      294.21      287.53     41.52 o 
 -11   7   4       64.60       47.07     16.77 o 
 -10   7   4       20.12       18.49     10.68 o 
  -9   7   4       82.82       83.68     13.96 o 
  -8   7   4      135.47      136.74     20.21 o 
  -7   7   4     2359.65     2338.79     61.14 o 
  -6   7   4     1918.07     1926.75     49.35 o 
  -5   7   4     4590.54     4656.00    105.25 o 
  -4   7   4     9378.95     9579.85    115.97 o 
  -3   7   4     7943.75     7944.84    161.58 o 
  -2   7   4      355.86      340.58     11.33 o 
  -1   7   4     1617.61     1537.86     27.37 o 
   0   7   4      191.75      185.25     11.10 o 
   1   7   4        9.51        6.87      3.43 o 
   2   7   4      137.03      124.58      9.64 o 
   3   7   4       14.53       18.33      8.90 o 
   4   7   4      972.27      909.56     30.83 o 
   5   7   4       30.08       25.11      9.43 o 
   6   7   4      554.71      570.42     47.92 o 
   7   7   4      178.55      205.40     30.52 o 
   8   7   4      187.27      173.84     22.13 o 
   9   7   4      768.41      803.60     49.15 o 
  10   7   4      624.90      656.31     46.21 o 
  11   7   4      199.80      291.13     68.69 o 
 -13   8   4      103.85      166.98     38.92 o 
 -12   8   4       70.57      111.03     50.26 o 
 -11   8   4      365.47      364.38     87.01 o 
 -10   8   4      730.97      731.74     40.46 o 
  -9   8   4      878.72      918.91     42.85 o 
  -8   8   4      815.00      854.79     39.05 o 
  -7   8   4      754.18      756.09     41.53 o 
  -6   8   4      548.18      630.41     29.68 o 
  -5   8   4      925.71      893.02     32.30 o 
  -4   8   4     1356.20     1306.82     37.99 o 
  -3   8   4      844.82      860.38     23.89 o 
  -2   8   4      384.19      397.00     14.44 o 
  -1   8   4      540.89      567.63     18.43 o 
   0   8   4      233.79      229.21     12.50 o 
   1   8   4       29.46       33.42      5.45 o 
   2   8   4       13.40       13.07      4.53 o 
   3   8   4       67.20       74.36     10.23 o 
   4   8   4      357.09      344.41     26.23 o 
   5   8   4      259.86      279.84     21.52 o 
   6   8   4       84.15       81.92     13.21 o 
   7   8   4       11.53       33.79     13.37 o 
   8   8   4       32.55       14.30     20.58 o 
   9   8   4        3.77      -10.64     11.37 o 
  10   8   4        1.27        3.26     14.68 o 
 -13   9   4       16.03       58.49     27.45 o 
 -12   9   4      123.07      149.46     34.93 o 
 -11   9   4      249.93      230.38     56.76 o 
 -10   9   4        9.47       15.41     14.15 o 
  -9   9   4        5.52        9.02     10.72 o 
  -8   9   4       82.41       92.91     16.77 o 
  -7   9   4      770.42      816.50     36.84 o 
  -6   9   4     1413.04     1395.14     61.36 o 
  -5   9   4      620.56      628.51     29.29 o 
  -4   9   4     2309.86     2327.41     57.31 o 
  -3   9   4     1166.62     1171.30     33.86 o 
  -2   9   4       35.92       31.88      5.55 o 
  -1   9   4       40.30       47.00      6.17 o 
   0   9   4        1.43       -4.64      4.64 o 
   1   9   4     1031.07     1018.41     25.69 o 
   2   9   4      537.44      551.34     26.10 o 
   3   9   4      508.67      501.89     40.43 o 
   4   9   4     1207.25     1165.85    100.14 o 
   5   9   4       81.32       95.06     16.94 o 
   6   9   4      429.55      446.70     30.47 o 
   7   9   4       11.41       49.39     22.68 o 
   8   9   4       27.29       72.18     20.93 o 
   9   9   4      232.10      275.81     34.35 o 
  10   9   4       85.15       31.56     17.10 o 
 -13  10   4      332.50      416.70     53.93 o 
 -12  10   4      431.90      406.16     55.71 o 
 -11  10   4      741.91      720.71     64.01 o 
 -10  10   4     2105.59     2111.54     97.97 o 
  -9  10   4     3247.79     3208.95    160.75 o 
  -8  10   4     2604.42     2443.33     86.22 o 
  -7  10   4     3664.70     3703.32     86.04 o 
  -6  10   4     3649.98     3556.87     80.70 o 
  -5  10   4     1805.29     1764.56     52.12 o 
  -4  10   4      212.13      192.03     20.69 o 
  -3  10   4       33.40       27.78      9.00 o 
  -2  10   4     1595.25     1539.32     42.80 o 
  -1  10   4      708.29      703.31     23.03 o 
   0  10   4       81.06       79.61      8.11 o 
   1  10   4      259.42      274.73     14.34 o 
   2  10   4      296.42      291.59     25.44 o 
   3  10   4       45.06       60.81     18.07 o 
   4  10   4      701.67      680.93     50.39 o 
   5  10   4      237.57      192.83     29.25 o 
   6  10   4      583.44      591.04     36.06 o 
   7  10   4      367.40      366.10     34.35 o 
   8  10   4       95.70      109.89     22.40 o 
   9  10   4        5.67       45.37     27.03 o 
  10  10   4       20.21       -5.28     22.41 o 
 -12  11   4       61.70       85.08     28.48 o 
 -11  11   4        2.11       15.60     18.13 o 
 -10  11   4       28.21        1.50     15.73 o 
  -9  11   4        8.31       15.22     15.84 o 
  -8  11   4      113.98      100.29     19.36 o 
  -7  11   4      321.86      337.36     25.78 o 
  -6  11   4      144.42      163.42     18.64 o 
  -5  11   4      391.86      436.53     31.87 o 
  -4  11   4      769.05      734.14     41.06 o 
  -3  11   4      445.93      495.21     33.63 o 
  -2  11   4      105.21       90.86     12.01 o 
  -1  11   4      273.10      250.61     16.45 o 
   0  11   4        0.22       -3.47      5.66 o 
   1  11   4       22.18       31.01      7.74 o 
   2  11   4      294.58      319.88     28.21 o 
   3  11   4       80.61       86.73     33.94 o 
   4  11   4      104.78      126.59     26.02 o 
   5  11   4       51.43       78.77     21.89 o 
   6  11   4       20.94       37.58     15.73 o 
   7  11   4       48.62       65.65     22.32 o 
   8  11   4       83.50       44.19     19.75 o 
   9  11   4       36.84      -13.47     24.91 o 
 -12  12   4      178.65      138.34     33.09 o 
 -11  12   4       89.70       51.89     18.12 o 
 -10  12   4      453.70      344.39     45.04 o 
  -9  12   4     1270.14     1160.81     64.31 o 
  -8  12   4      711.59      664.00     46.19 o 
  -7  12   4      680.77      722.59     37.95 o 
  -6  12   4      907.83      925.49     49.95 o 
  -5  12   4      662.94      677.81     42.25 o 
  -4  12   4      145.90      167.06     21.72 o 
  -3  12   4       25.89       18.27     11.77 o 
  -2  12   4       31.10       43.53     11.10 o 
  -1  12   4       43.12       50.28      8.98 o 
   0  12   4      108.59      125.42     15.90 o 
   1  12   4        5.51       10.02     11.36 o 
   2  12   4       12.06       15.30     11.30 o 
   3  12   4      260.65      226.02     48.92 o 
   4  12   4      226.90      197.72     30.42 o 
   5  12   4       99.07      135.31     30.28 o 
   6  12   4      119.32      134.43     22.93 o 
   7  12   4       57.93       39.32     23.88 o 
   8  12   4       17.94       32.42     31.37 o 
   9  12   4        2.59        8.53     21.25 o 
 -12  13   4      185.62      313.14     70.25 o 
 -11  13   4      332.94      236.21     32.57 o 
 -10  13   4        1.02      -14.38     18.65 o 
  -9  13   4        0.96      -13.16     17.10 o 
  -8  13   4      127.59      127.91     29.01 o 
  -7  13   4      999.54      984.69     69.68 o 
  -6  13   4     1765.79     1798.26     73.88 o 
  -5  13   4     2145.34     2206.67     83.87 o 
  -4  13   4     3090.34     3060.03     94.98 o 
  -3  13   4     2569.17     2584.40     84.94 o 
  -2  13   4      319.58      353.55     25.63 o 
  -1  13   4      138.55      173.96     18.70 o 
   0  13   4       24.67       19.81      9.77 o 
   1  13   4      353.00      313.30     20.45 o 
   2  13   4       79.78      104.90     22.68 o 
   3  13   4      162.10      119.45     25.30 o 
   4  13   4      353.05      404.98     55.42 o 
   5  13   4       12.06       42.32     17.64 o 
   6  13   4      366.83      351.53     36.59 o 
   7  13   4      168.47      206.08     36.99 o 
   8  13   4      111.46      155.41     34.17 o 
 -11  14   4       66.34       61.04     20.11 o 
 -10  14   4      103.96      126.94     30.07 o 
  -9  14   4      193.75      184.89     34.43 o 
  -8  14   4      118.62      102.61     52.00 o 
  -7  14   4      395.69      373.40     45.71 o 
  -6  14   4       30.31       52.78     18.05 o 
  -5  14   4       11.63       17.86     16.63 o 
  -4  14   4      262.77      267.33     29.02 o 
  -3  14   4     1024.87     1033.10     53.89 o 
  -2  14   4      924.11      881.42     41.88 o 
  -1  14   4     1529.35     1461.70     53.60 o 
   0  14   4      666.91      681.82     35.84 o 
   1  14   4      564.52      538.25     28.03 o 
   2  14   4       37.49       56.71     19.25 o 
   3  14   4        1.77       26.73     23.64 o 
   4  14   4        3.88       47.42     17.45 o 
   5  14   4       52.77       86.27     20.66 o 
   6  14   4      147.55      185.65     35.99 o 
   7  14   4       57.49       53.05     23.30 o 
   8  14   4       76.82       97.72     28.80 o 
 -11  15   4        8.32      -17.21     28.77 o 
 -10  15   4        1.51       -8.09     18.84 o 
  -9  15   4        0.34        6.96     42.06 o 
  -8  15   4        0.84      -19.88     22.05 o 
  -7  15   4       88.94       61.02     30.30 o 
  -6  15   4      151.44      162.74     24.58 o 
  -5  15   4       87.40      119.17     26.51 o 
  -4  15   4     1232.55     1218.55     62.10 o 
  -3  15   4      747.63      827.68     50.66 o 
  -2  15   4      206.06      198.25     20.85 o 
  -1  15   4      459.35      482.81     31.92 o 
   0  15   4      556.34      562.28     34.55 o 
   1  15   4      452.56      421.52     25.50 o 
   2  15   4      354.03      399.19     43.34 o 
   3  15   4      671.03      617.97     55.37 o 
   4  15   4       80.20      100.09     53.18 o 
   5  15   4      190.01      253.37     32.38 o 
   6  15   4      448.75      611.39     60.40 o 
   7  15   4      113.97       93.22     30.21 o 
 -10  16   4      411.02      414.55     81.07 o 
  -9  16   4      456.67      426.44     54.38 o 
  -8  16   4      359.06      380.24    144.01 o 
  -7  16   4      329.94      375.68     79.61 o 
  -6  16   4      391.75      397.91     49.93 o 
  -5  16   4        1.81       -2.15     12.85 o 
  -4  16   4       82.50       77.32     18.11 o 
  -3  16   4       31.00       37.63     14.46 o 
  -2  16   4      636.71      648.21     46.47 o 
  -1  16   4      498.53      471.92     32.98 o 
   0  16   4      321.79      298.99     26.38 o 
   1  16   4      145.57      143.42     18.27 o 
   2  16   4      126.83      138.13     29.00 o 
   3  16   4       18.49       62.61     25.41 o 
   4  16   4      399.69      421.26     39.02 o 
   5  16   4      220.59      277.73     34.71 o 
   6  16   4      285.28      303.03     45.17 o 
   7  16   4      196.81      223.14     59.83 o 
  -9  17   4        0.15      -43.08     43.08 o 
  -8  17   4        2.02       28.58     33.16 o 
  -7  17   4      107.81      101.51     80.87 o 
  -6  17   4      304.42      256.03     54.50 o 
  -5  17   4      324.80      322.78     36.31 o 
  -4  17   4      384.06      371.54     36.93 o 
  -3  17   4       38.96       83.10     22.59 o 
  -2  17   4       44.31       44.27     19.33 o 
  -1  17   4      160.61      138.77     19.32 o 
   0  17   4      907.51      899.44     46.80 o 
   1  17   4      883.90      925.05     67.67 o 
   2  17   4     1430.38     1629.59     91.31 o 
   3  17   4      635.20      584.02     55.58 o 
   4  17   4      773.53      718.42     52.82 o 
   5  17   4      478.67      555.83     48.71 o 
   6  17   4      296.71      308.28     47.15 o 
  -8  18   4        4.06        1.04     16.60 o 
  -7  18   4      130.46      148.45     34.37 o 
  -6  18   4      240.71      218.73     40.05 o 
  -5  18   4      184.55      205.77     38.02 o 
  -4  18   4      166.71      155.97     25.38 o 
  -3  18   4      289.57      270.36     34.97 o 
  -2  18   4      184.15      149.28     33.97 o 
  -1  18   4       63.91       49.83     14.84 o 
   0  18   4      421.58      386.27     32.32 o 
   1  18   4      249.04      298.12     42.97 o 
   2  18   4        1.35       28.63     33.67 o 
   3  18   4       63.05       62.58     34.95 o 
   4  18   4       30.89       30.36     18.72 o 
   5  18   4       11.47      -14.22     20.81 o 
  -6  19   4       78.56       40.83     60.80 o 
  -5  19   4      127.05       55.12     34.17 o 
  -4  19   4      327.02      376.74     98.24 o 
  -3  19   4      176.28      203.96     43.53 o 
  -2  19   4        4.24       10.75     16.13 o 
  -1  19   4       19.46       12.18     18.18 o 
   0  19   4       10.35       28.55     17.57 o 
   1  19   4      432.99      460.59     53.29 o 
   2  19   4      274.62      318.23     44.17 o 
   3  19   4      159.47      177.28     36.27 o 
   4  19   4      239.84      224.66     64.24 o 
  -5  20   4      259.15      201.53     38.65 o 
  -4  20   4      475.56      486.83     58.35 o 
  -3  20   4      548.96      594.94     78.48 o 
  -2  20   4      842.64      791.54     58.42 o 
  -1  20   4     1106.01     1041.73     72.45 o 
   0  20   4      613.77      679.71     49.84 o 
   1  20   4      356.98      409.96     50.95 o 
   2  20   4      162.56      185.95     49.25 o 
   3  20   4        8.68       39.24     31.05 o 
  -2  21   4        1.89       67.35     36.01 o 
  -1  21   4        1.75       -4.57     68.75 o 
   1  21   4       27.39       17.76     24.07 o 
 -14   1   5      273.76      346.06     47.98 o 
 -13   1   5      152.65      175.10     34.01 o 
 -12   1   5      109.37      143.66     48.41 o 
 -11   1   5      156.78      181.84     33.28 o 
 -10   1   5       20.97       52.70     22.10 o 
  -9   1   5      579.22      640.17     38.10 o 
  -8   1   5      833.79      868.18     51.65 o 
  -7   1   5      284.39      274.54     26.51 o 
  -6   1   5      443.21      418.14     23.02 o 
  -5   1   5     1065.20     1024.65     37.79 o 
  -4   1   5      264.18      271.38     16.80 o 
  -3   1   5      157.12      153.55     12.08 o 
  -2   1   5     1110.67     1069.51     21.69 o 
  -1   1   5     3162.10     3325.29     76.53 o 
   0   1   5      661.77      692.23     19.60 o 
   1   1   5      810.83      834.49     23.98 o 
   2   1   5      983.78      974.11     30.56 o 
   3   1   5        1.77        2.32      5.76 o 
   4   1   5      885.89      936.35     37.64 o 
   5   1   5       94.55      100.49     23.82 o 
   6   1   5     1117.74     1178.56     39.53 o 
   7   1   5     1936.51     2066.92     70.61 o 
   8   1   5      864.05      863.27     47.74 o 
   9   1   5      478.99      497.46     44.55 o 
  10   1   5      900.10      929.05     61.48 o 
 -14   2   5      102.23       82.61     25.98 o 
 -13   2   5      105.80      120.94     35.16 o 
 -12   2   5      642.20      569.33     55.33 o 
 -11   2   5     1442.47     1599.62     88.10 o 
 -10   2   5     1339.03     1395.41     76.26 o 
  -9   2   5     2528.47     2544.26     93.00 o 
  -8   2   5     1043.05     1011.16     46.04 o 
  -7   2   5      111.91      123.13     19.14 o 
  -6   2   5       34.93       36.19      7.01 o 
  -5   2   5       67.75       84.64      9.73 o 
  -4   2   5      907.72      808.57     29.82 o 
  -3   2   5      606.02      578.49     19.66 o 
  -2   2   5       81.72       77.39      6.68 o 
  -1   2   5      619.54      630.81     21.10 o 
   0   2   5      502.74      497.66     16.11 o 
   1   2   5     2027.50     1931.26     43.52 o 
   2   2   5     1425.30     1415.48     34.23 o 
   3   2   5     1585.76     1602.91     41.47 o 
   4   2   5     5129.17     5277.24     95.77 o 
   5   2   5     2506.70     2454.54     60.33 o 
   6   2   5      592.14      595.17     34.47 o 
   7   2   5      567.46      581.74     32.40 o 
   8   2   5      197.61      197.70     24.88 o 
   9   2   5       89.16       83.48     16.63 o 
  10   2   5       72.94       72.83     17.96 o 
  11   2   5       11.77       20.39     32.88 o 
 -14   3   5        3.03      -13.39     21.26 o 
 -13   3   5       34.77        0.50     19.65 o 
 -12   3   5      101.01      121.34     28.54 o 
 -11   3   5      344.74      353.27     41.68 o 
 -10   3   5      276.99      293.09     35.85 o 
  -9   3   5      120.98      129.96     18.88 o 
  -8   3   5      250.21      263.72     24.27 o 
  -7   3   5      213.32      213.65     21.72 o 
  -6   3   5      154.89      162.67     12.87 o 
  -5   3   5      137.30      135.64     11.28 o 
  -4   3   5        0.35        0.24      3.22 o 
  -3   3   5        3.51        5.05      3.17 o 
  -2   3   5      350.32      352.27     15.31 o 
  -1   3   5     1272.73     1199.57     27.86 o 
   0   3   5     1701.89     1746.44     31.49 o 
   1   3   5     3173.73     3235.84     54.94 o 
   2   3   5      952.23      953.23     26.44 o 
   3   3   5     1027.67      957.85     31.57 o 
   4   3   5      327.30      341.70     20.67 o 
   5   3   5      780.92      744.59     31.99 o 
   6   3   5      148.05      120.36     16.40 o 
   7   3   5       29.18       31.14     12.74 o 
   8   3   5        6.65        7.58     12.29 o 
   9   3   5       23.73       50.34     16.08 o 
  10   3   5        1.02      -14.00     14.00 o 
 -14   4   5       93.99       39.93     26.25 o 
 -13   4   5      127.24      110.72     24.52 o 
 -12   4   5      774.84      777.61     64.34 o 
 -11   4   5      971.68     1017.95     98.27 o 
 -10   4   5     1016.86     1061.01     91.45 o 
  -9   4   5     1728.72     1836.85     67.24 o 
  -8   4   5     1593.39     1549.80     58.20 o 
  -7   4   5        9.25       19.43      7.64 o 
  -6   4   5     1389.74     1373.14     33.01 o 
  -5   4   5      763.79      702.61     25.18 o 
  -4   4   5       28.51       21.20      6.31 o 
  -3   4   5      336.10      404.86     14.26 o 
  -2   4   5      236.28      235.39     11.75 o 
  -1   4   5      710.04      690.67     22.04 o 
   0   4   5     1877.05     1972.32     44.39 o 
   1   4   5     5282.04     5519.14     84.30 o 
   2   4   5     3789.88     3730.39     87.88 o 
   3   4   5     1973.48     1913.09     60.38 o 
   4   4   5     3736.68     3735.12     71.37 o 
   5   4   5     1322.56     1325.12     43.18 o 
   6   4   5      524.02      499.46     32.36 o 
   7   4   5      381.28      363.13     30.09 o 
   8   4   5      361.79      331.66     30.88 o 
   9   4   5       19.73        2.96     18.88 o 
  10   4   5        1.35       12.71     13.82 o 
 -14   5   5       38.48       42.83     19.20 o 
 -13   5   5       53.34       66.43     20.60 o 
 -12   5   5       43.50       50.62     17.74 o 
 -11   5   5       18.82        5.01     13.78 o 
 -10   5   5      145.79      141.73     23.94 o 
  -9   5   5     1864.63     1839.91     67.61 o 
  -8   5   5     1213.34     1243.28     48.82 o 
  -7   5   5     2566.37     2568.97     54.66 o 
  -6   5   5     3273.66     3351.13     60.56 o 
  -5   5   5      563.40      556.04     21.35 o 
  -4   5   5       20.39       26.32      5.10 o 
  -3   5   5        5.61        4.40      3.83 o 
  -2   5   5      728.18      697.38     19.92 o 
  -1   5   5     6486.97     6423.38     95.43 o 
   0   5   5     3934.21     3780.54     71.42 o 
   1   5   5     1496.91     1461.48     37.44 o 
   2   5   5     4100.73     3798.95     70.93 o 
   3   5   5      661.65      630.21     26.56 o 
   4   5   5        2.08        4.28      7.81 o 
   5   5   5       55.76       37.29     17.70 o 
   6   5   5      113.65      145.31     16.44 o 
   7   5   5      635.82      624.58     39.58 o 
   8   5   5      341.90      347.22     33.23 o 
   9   5   5       39.94       22.92     11.90 o 
  10   5   5      137.13      127.63     22.25 o 
 -14   6   5       20.06      -32.33     32.33 o 
 -13   6   5        1.65        1.73     18.52 o 
 -12   6   5       22.05       10.09     18.33 o 
 -11   6   5        4.76        4.88     13.86 o 
 -10   6   5      116.81      122.34     32.42 o 
  -9   6   5       96.58       99.74     20.42 o 
  -8   6   5      247.84      249.54     21.39 o 
  -7   6   5     2192.89     2213.20     70.65 o 
  -6   6   5     1191.82     1256.20     34.80 o 
  -5   6   5     4785.83     4541.30     89.55 o 
  -4   6   5     5482.79     5451.71     73.54 o 
  -3   6   5     6771.53     6547.69     99.57 o 
  -2   6   5     5130.17     5125.10     73.31 o 
  -1   6   5     5971.56     6112.70    105.14 o 
   0   6   5     3891.59     3543.86    101.67 o 
   1   6   5      587.30      611.37     26.33 o 
   2   6   5       35.44       35.26      8.54 o 
   3   6   5      392.74      384.38     20.74 o 
   4   6   5       68.41       59.01     15.21 o 
   5   6   5      149.65      154.57     15.08 o 
   6   6   5       30.00       33.64     11.45 o 
   7   6   5       20.90       34.21     13.16 o 
   8   6   5       32.53       48.42     13.09 o 
   9   6   5       61.94       25.64     14.26 o 
  10   6   5        8.36       -8.24     15.93 o 
 -13   7   5       82.80       79.07     26.62 o 
 -12   7   5      104.00       51.85     17.41 o 
 -11   7   5      205.15      185.15     25.77 o 
 -10   7   5        5.05       25.90     12.93 o 
  -9   7   5       20.52       27.46     11.28 o 
  -8   7   5       66.55       65.51     14.72 o 
  -7   7   5        2.45       11.70     11.09 o 
  -6   7   5      190.20      214.33     17.92 o 
  -5   7   5      305.33      322.33     16.14 o 
  -4   7   5       29.31       30.86      6.23 o 
  -3   7   5      635.46      624.68     18.23 o 
  -2   7   5      151.04      170.16     11.40 o 
  -1   7   5      357.36      390.70     17.01 o 
   0   7   5        6.32       12.28      5.54 o 
   1   7   5       33.29       33.60      8.08 o 
   2   7   5        1.17       14.70      7.00 o 
   3   7   5       62.18       77.66     10.74 o 
   4   7   5      711.03      708.33     32.78 o 
   5   7   5      138.83      134.06     18.51 o 
   6   7   5      162.59      156.82     19.49 o 
   7   7   5      586.99      552.08     37.40 o 
   8   7   5      139.82      137.93     22.14 o 
   9   7   5      126.13       89.12     17.42 o 
  10   7   5      137.71      141.54     52.67 o 
 -13   8   5        1.41        5.12     20.44 o 
 -12   8   5      345.34      352.37     47.39 o 
 -11   8   5       51.72       33.61     18.30 o 
 -10   8   5       24.20       28.38     13.13 o 
  -9   8   5      146.77      175.83     24.31 o 
  -8   8   5       54.89       41.36     16.36 o 
  -7   8   5     1999.82     2004.32     68.93 o 
  -6   8   5     2774.08     2867.97     67.91 o 
  -5   8   5     2838.41     2806.19     61.71 o 
  -4   8   5     9586.47     9566.15    119.83 o 
  -3   8   5     8521.04     8904.64    130.31 o 
  -2   8   5     2669.54     2764.06     49.69 o 
  -1   8   5     6041.06     5961.88     85.69 o 
   0   8   5     1381.06     1379.46     33.90 o 
   1   8   5        0.80       11.70      7.27 o 
   2   8   5      450.09      407.80     22.22 o 
   3   8   5       53.48       59.42     12.12 o 
   4   8   5      318.39      291.24     25.68 o 
   5   8   5      727.27      768.96     44.13 o 
   6   8   5      196.88      221.32     22.67 o 
   7   8   5      176.77      196.83     24.52 o 
   8   8   5        5.40       10.39     13.39 o 
   9   8   5       20.43       38.54     16.90 o 
 -13   9   5       13.93       10.43     19.24 o 
 -12   9   5        8.52       23.88     19.82 o 
 -11   9   5      108.06       56.14     28.85 o 
 -10   9   5      698.20      791.99     51.61 o 
  -9   9   5      778.48      733.49     54.57 o 
  -8   9   5     1139.58     1151.95     55.58 o 
  -7   9   5     1894.80     1932.60     58.18 o 
  -6   9   5     2054.64     2065.74     57.65 o 
  -5   9   5      614.87      622.00     29.67 o 
  -4   9   5      236.40      239.19     17.63 o 
  -3   9   5       53.87       40.83      7.75 o 
  -2   9   5      817.10      830.97     28.23 o 
  -1   9   5     2359.98     2271.71     45.71 o 
   0   9   5     3034.82     3016.99     60.23 o 
   1   9   5     2277.88     2310.01     64.50 o 
   2   9   5     1514.53     1558.66     44.56 o 
   3   9   5     1458.45     1389.50     72.68 o 
   4   9   5      309.50      370.45     43.10 o 
   5   9   5      411.85      426.47     43.53 o 
   6   9   5      149.59      142.91     63.69 o 
   7   9   5        5.08       27.48     34.35 o 
   8   9   5        7.39       16.68     16.55 o 
   9   9   5       38.80       -0.10     15.63 o 
 -13  10   5        2.27       25.29     30.38 o 
 -12  10   5        9.90      -12.36     18.69 o 
 -11  10   5       52.74       33.32     15.21 o 
 -10  10   5       18.74       41.77     15.56 o 
  -9  10   5       27.33       59.37     18.73 o 
  -8  10   5       11.86       18.22     12.07 o 
  -7  10   5        9.75       15.07     12.33 o 
  -6  10   5        0.85        0.13      8.86 o 
  -5  10   5        1.91        5.39      9.21 o 
  -4  10   5       36.96       48.86     12.67 o 
  -3  10   5       17.39       11.32      8.11 o 
  -2  10   5       21.19       11.84      5.76 o 
  -1  10   5        2.88        0.66      9.40 o 
   0  10   5      220.59      203.73     14.25 o 
   1  10   5      219.29      203.26     16.34 o 
   2  10   5        3.49       43.43     14.10 o 
   3  10   5        1.33       -1.37     14.16 o 
   4  10   5      158.70      142.93     25.90 o 
   5  10   5       94.38       86.89     24.13 o 
   6  10   5       24.76        2.76     16.00 o 
   7  10   5       17.65       27.76     23.94 o 
   8  10   5        9.86      -22.50     23.41 o 
   9  10   5       12.53        2.95     24.95 o 
 -12  11   5       26.19       16.15     27.34 o 
 -11  11   5      154.99      121.79     23.93 o 
 -10  11   5      253.78      230.32     30.36 o 
  -9  11   5      904.42      930.66     55.30 o 
  -8  11   5      498.38      468.73     36.61 o 
  -7  11   5     1168.29     1222.98     47.95 o 
  -6  11   5     1455.27     1388.34     74.16 o 
  -5  11   5      450.04      436.33     32.31 o 
  -4  11   5       91.99      109.62     21.96 o 
  -3  11   5       28.63       19.12      9.10 o 
  -2  11   5      165.59      201.66     15.86 o 
  -1  11   5     2992.43     2992.39     57.23 o 
   0  11   5     2658.89     2685.79     54.18 o 
   1  11   5     1933.67     1987.36     72.40 o 
   2  11   5     2688.61     2581.48    102.66 o 
   3  11   5      480.48      577.28     52.39 o 
   4  11   5      211.22      232.48     34.33 o 
   5  11   5      591.23      661.99     56.36 o 
   6  11   5       64.18       68.34     25.44 o 
   7  11   5       34.03       47.96     25.83 o 
   8  11   5        3.53       12.34     19.88 o 
 -12  12   5       18.75      -13.68     26.11 o 
 -11  12   5       72.79       37.47     16.21 o 
 -10  12   5        5.53      -15.32     15.32 o 
  -9  12   5       20.97       17.96     14.22 o 
  -8  12   5       91.80      116.57     28.91 o 
  -7  12   5      913.09      978.82     52.89 o 
  -6  12   5     1309.81     1310.64     60.52 o 
  -5  12   5     3119.43     3291.71    101.35 o 
  -4  12   5     3739.50     3768.21    104.42 o 
  -3  12   5     2996.70     2978.58     74.17 o 
  -2  12   5     2884.60     2855.20     63.25 o 
  -1  12   5     2409.78     2441.28     74.01 o 
   0  12   5     1292.69     1212.96     46.10 o 
   1  12   5       51.39       27.71     13.78 o 
   2  12   5       21.69       60.34     21.90 o 
   3  12   5       27.45       32.82     20.85 o 
   4  12   5      402.56      454.81     48.60 o 
   5  12   5      220.34      247.53     64.63 o 
   6  12   5      163.83      212.24     29.90 o 
   7  12   5       83.74       71.12     25.59 o 
 -12  13   5       10.48      -14.77     26.74 o 
 -11  13   5        0.03      -18.23     18.23 o 
 -10  13   5       10.43      -22.43     23.52 o 
  -9  13   5        5.99       -6.39     26.66 o 
  -8  13   5        0.61       16.58     19.51 o 
  -7  13   5       17.79       28.74     14.85 o 
  -6  13   5       27.65       18.96     25.52 o 
  -5  13   5       53.22       67.30     17.63 o 
  -4  13   5      266.90      324.45     31.11 o 
  -3  13   5        0.06        8.06      8.30 o 
  -2  13   5        0.17       17.00     10.53 o 
  -1  13   5       34.19       68.14     14.54 o 
   0  13   5       14.12        8.30      9.68 o 
   1  13   5       11.00        1.94     12.70 o 
   2  13   5       63.51       66.41     18.55 o 
   3  13   5      107.33      132.53     29.03 o 
   4  13   5       39.20       56.11     20.62 o 
   5  13   5      105.65      110.55     28.68 o 
   6  13   5       83.28      132.39     25.30 o 
   7  13   5        3.76       58.47     26.49 o 
 -11  14   5        6.48      -25.34     32.25 o 
 -10  14   5       23.71        8.98     35.76 o 
  -9  14   5       12.03       18.86     28.83 o 
  -8  14   5       89.14       72.11     25.47 o 
  -7  14   5      414.47      465.69     40.11 o 
  -6  14   5      832.85      866.41     53.42 o 
  -5  14   5      933.91      918.93     54.24 o 
  -4  14   5     2833.06     2940.25     97.31 o 
  -3  14   5     2554.89     2561.56     89.18 o 
  -2  14   5     2010.71     1928.30     63.97 o 
  -1  14   5     2819.76     2865.60     79.15 o 
   0  14   5      966.41      920.87     46.76 o 
   1  14   5       67.77       77.61     19.54 o 
   2  14   5        7.22        6.02     14.25 o 
   3  14   5       48.36      115.66     27.81 o 
   4  14   5        9.81       -0.60     28.30 o 
   5  14   5        6.43       60.47     24.85 o 
   6  14   5        0.38        8.80     24.51 o 
 -10  15   5       51.49       41.54     23.90 o 
  -9  15   5      307.84      291.91     44.11 o 
  -8  15   5      709.13      662.37     63.49 o 
  -7  15   5      603.55      608.29     53.70 o 
  -6  15   5      515.58      505.44     41.96 o 
  -5  15   5      389.59      368.66     36.37 o 
  -4  15   5      123.48      126.71     23.75 o 
  -3  15   5        8.73       20.22     13.43 o 
  -2  15   5      249.44      245.30     24.59 o 
  -1  15   5      514.68      490.81     36.19 o 
   0  15   5      557.46      595.26     36.32 o 
   1  15   5      965.01      940.71     66.97 o 
   2  15   5      675.08      650.47     56.77 o 
   3  15   5      216.67      189.35     32.42 o 
   4  15   5       15.31       42.85     37.30 o 
   5  15   5       29.80       67.81     22.43 o 
   6  15   5       93.00       91.61     29.67 o 
  -9  16   5       89.17      112.06     31.94 o 
  -8  16   5       49.28       67.77     44.79 o 
  -7  16   5      168.30      194.59     37.69 o 
  -6  16   5       78.32      101.61     22.99 o 
  -5  16   5       14.43       37.56     17.77 o 
  -4  16   5       49.94       32.07     19.54 o 
  -3  16   5       39.46       25.68     14.42 o 
  -2  16   5        0.08       12.29     11.52 o 
  -1  16   5       27.50       31.42     13.04 o 
   0  16   5      385.15      401.72     31.58 o 
   1  16   5      127.89      104.44     25.91 o 
   2  16   5      161.46      154.97     31.62 o 
   3  16   5      421.64      407.59     49.03 o 
   4  16   5      588.14      550.45     57.37 o 
   5  16   5      238.58      270.51     35.12 o 
  -8  17   5      139.73       84.02     53.03 o 
  -7  17   5      184.37      210.97     43.07 o 
  -6  17   5      342.99      332.16     38.44 o 
  -5  17   5       66.81       23.85     16.08 o 
  -4  17   5       13.44       -2.11     17.63 o 
  -3  17   5        0.07      -13.98     13.98 o 
  -2  17   5       85.42      116.47     23.50 o 
  -1  17   5      566.97      604.40     39.27 o 
   0  17   5      400.25      410.15     32.60 o 
   1  17   5      184.36      247.59     56.98 o 
   2  17   5      359.85      347.08     46.15 o 
   3  17   5       84.92       35.72     21.72 o 
   4  17   5       34.06       44.54     19.20 o 
   5  17   5       46.08       72.90     29.27 o 
  -7  18   5        0.05      -26.13     26.13 o 
  -6  18   5        1.20      -10.71     19.47 o 
  -5  18   5       27.69       29.02     15.15 o 
  -4  18   5      253.79      257.77     33.14 o 
  -3  18   5      399.20      453.02     43.59 o 
  -2  18   5      149.53      142.28     26.00 o 
  -1  18   5      105.18      127.63     20.57 o 
   0  18   5       18.94       28.17     15.53 o 
   1  18   5      155.65      143.78     32.49 o 
   2  18   5      242.95      224.34     38.63 o 
   3  18   5      245.64      196.77     36.43 o 
   4  18   5      413.47      406.87     77.42 o 
  -6  19   5       37.86       33.01     32.96 o 
  -5  19   5       40.17       46.00     17.77 o 
  -4  19   5        6.68        9.24     15.93 o 
  -3  19   5        6.94       36.73     18.31 o 
  -2  19   5       66.78       65.84     20.17 o 
  -1  19   5       45.67       31.71     15.56 o 
   0  19   5       46.88       68.30     25.40 o 
   1  19   5       67.06       64.54     37.47 o 
   2  19   5       17.97        0.20     19.25 o 
  -4  20   5       60.97       70.49     36.22 o 
  -3  20   5       17.37       16.82     45.03 o 
  -2  20   5        6.47      -12.60     25.33 o 
  -1  20   5        2.31      -14.26     28.89 o 
   0  20   5       28.52       26.10     28.97 o 
 -14   0   6      268.78      207.79     53.40 o 
 -13   0   6      255.88      245.65     53.72 o 
 -12   0   6      123.90      164.74     42.20 o 
 -11   0   6       52.75       91.10     36.15 o 
 -10   0   6      300.33      219.14     44.48 o 
  -9   0   6     1229.74     1122.99     91.15 o 
  -8   0   6     1272.38     1144.81     87.99 o 
  -7   0   6     6635.42     6226.86    215.87 o 
  -6   0   6    12039.34    11578.37    495.12 o 
  -5   0   6    10324.50    10152.30    279.56 o 
  -4   0   6     4355.93     3551.90    140.99 o 
  -3   0   6    10399.51    10141.38    583.05 o 
  -2   0   6     4245.61     4485.87     94.17 o 
  -1   0   6      523.16      517.97     71.95 o 
   0   0   6     1516.26     1547.65     55.45 o 
   1   0   6       68.00       55.03     10.36 o 
   2   0   6      645.78      613.44     84.51 o 
   3   0   6        7.99       13.20      8.46 o 
   4   0   6      532.16      483.35     31.73 o 
   5   0   6       22.39       17.12     11.69 o 
   6   0   6      193.95      167.05     29.38 o 
   7   0   6      527.76      589.62     78.95 o 
   8   0   6      210.45      194.55     32.62 o 
   9   0   6       96.55       98.84     41.52 o 
 -14   1   6        6.16      -27.24     27.24 o 
 -13   1   6       39.84      -22.69     22.69 o 
 -12   1   6      106.22       42.48     19.17 o 
 -11   1   6      239.41      239.51     35.58 o 
 -10   1   6      287.89      253.51     33.78 o 
  -9   1   6     1060.06     1176.93     65.76 o 
  -8   1   6      455.94      438.27     44.27 o 
  -7   1   6     1247.76     1289.66     65.52 o 
  -6   1   6      123.60      142.23     16.13 o 
  -5   1   6       22.59       39.35     20.63 o 
  -4   1   6      734.29      645.64     36.98 o 
  -3   1   6     1066.24     1155.52     59.14 o 
  -2   1   6       96.13       81.01     10.62 o 
  -1   1   6      967.72      997.75     33.87 o 
   0   1   6      392.84      369.06     18.63 o 
   1   1   6        5.30        2.32      6.43 o 
   2   1   6        7.69       13.87      7.62 o 
   3   1   6       13.11       19.16      7.13 o 
   4   1   6      120.43      123.48     12.12 o 
   5   1   6      308.90      289.70     25.27 o 
   6   1   6       30.83       20.10     12.66 o 
   7   1   6       35.11       30.31     11.93 o 
   8   1   6      119.20       76.51     17.26 o 
   9   1   6        2.09      -14.40     14.40 o 
  10   1   6        7.68      -12.83     24.49 o 
 -14   2   6        8.38        6.03     51.40 o 
 -13   2   6        2.07       20.02     19.55 o 
 -12   2   6        0.69      -15.38     48.09 o 
 -11   2   6        5.50       42.04     16.23 o 
 -10   2   6       46.42       60.12     21.19 o 
  -9   2   6      322.71      325.94     29.75 o 
  -8   2   6       73.33       97.11     14.65 o 
  -7   2   6      548.98      517.03     30.64 o 
  -6   2   6     4252.81     4019.92    127.58 o 
  -5   2   6     1937.59     1997.52     69.71 o 
  -4   2   6     1494.52     1354.31     69.41 o 
  -3   2   6     1861.47     1787.51     65.51 o 
  -2   2   6     2067.63     2068.55     49.85 o 
  -1   2   6     1338.18     1395.52     42.79 o 
   0   2   6      424.23      394.05     23.02 o 
   1   2   6      939.25      884.74     43.41 o 
   2   2   6       71.83       58.91     12.81 o 
   3   2   6      297.91      264.05     22.57 o 
   4   2   6      333.70      341.51     23.77 o 
   5   2   6      114.01      130.43     15.88 o 
   6   2   6      229.85      238.24     27.54 o 
   7   2   6      229.26      249.04     24.35 o 
   8   2   6      261.40      266.50     32.83 o 
   9   2   6      180.30      123.62     20.97 o 
 -14   3   6        9.30       13.86     22.99 o 
 -13   3   6      222.19      226.46     46.86 o 
 -12   3   6      777.42      866.33     69.18 o 
 -11   3   6     1231.25     1293.50     78.83 o 
 -10   3   6     1485.22     1529.55     83.18 o 
  -9   3   6     2169.92     2229.47     63.47 o 
  -8   3   6     3842.70     3779.99     82.60 o 
  -7   3   6     1425.76     1312.21     53.13 o 
  -6   3   6      984.61      915.69     52.33 o 
  -5   3   6       78.40       81.29     12.00 o 
  -4   3   6      671.52      639.80     27.49 o 
  -3   3   6      994.19      972.71     33.73 o 
  -2   3   6      536.80      559.24     27.99 o 
  -1   3   6     1554.21     1557.96     46.07 o 
   0   3   6     3142.18     2920.93     84.74 o 
   1   3   6      710.13      653.00     29.58 o 
   2   3   6      129.72      131.47     16.44 o 
   3   3   6       13.07       10.68      9.98 o 
   4   3   6      572.50      551.90     30.08 o 
   5   3   6      334.10      383.19     24.85 o 
   6   3   6      114.14      143.99     18.79 o 
   7   3   6       51.06       37.78     23.95 o 
   8   3   6      108.46       68.03     16.84 o 
   9   3   6       20.70        1.33     17.73 o 
 -14   4   6      165.28      119.92     33.00 o 
 -13   4   6      106.03       65.40     18.03 o 
 -12   4   6       90.08      111.69     33.05 o 
 -11   4   6       83.40       26.34     34.82 o 
 -10   4   6       79.28       86.79     22.55 o 
  -9   4   6      153.52      147.73     21.21 o 
  -8   4   6      166.28      201.31     17.23 o 
  -7   4   6      821.09      820.67     40.14 o 
  -6   4   6     2286.48     2219.75     53.49 o 
  -5   4   6      775.66      729.49     25.91 o 
  -4   4   6      800.33      863.22     29.31 o 
  -3   4   6      482.66      450.65     20.92 o 
  -2   4   6      132.42      124.48     13.05 o 
  -1   4   6      807.04      777.36     33.91 o 
   0   4   6      704.42      726.76     33.64 o 
   1   4   6     1360.21     1390.25     73.47 o 
   2   4   6     3660.70     3559.06     86.98 o 
   3   4   6     1408.34     1342.99     80.38 o 
   4   4   6      463.05      474.24     28.56 o 
   5   4   6      826.39      791.04     46.52 o 
   6   4   6       36.34       27.15     16.73 o 
   7   4   6        5.33       49.33     17.15 o 
   8   4   6       10.02       -2.32     12.51 o 
   9   4   6        8.68        7.48     15.80 o 
 -14   5   6       90.07      162.76     48.31 o 
 -13   5   6      109.99       97.82     24.30 o 
 -12   5   6      576.89      606.98     58.21 o 
 -11   5   6      423.80      444.01     46.94 o 
 -10   5   6      309.21      296.36     29.30 o 
  -9   5   6      614.27      690.32     43.59 o 
  -8   5   6      943.49      896.32     58.22 o 
  -7   5   6      840.66      783.14     34.04 o 
  -6   5   6      634.46      633.55     25.90 o 
  -5   5   6      898.68      896.88     29.13 o 
  -4   5   6      504.42      575.03     25.16 o 
  -3   5   6       67.05       71.42      8.17 o 
  -2   5   6      597.17      588.28     26.62 o 
  -1   5   6        6.33        7.90     10.28 o 
   0   5   6      365.27      350.93     25.19 o 
   1   5   6      140.41      144.60     16.73 o 
   2   5   6        0.34        4.10      8.92 o 
   3   5   6        0.68       19.35     10.65 o 
   4   5   6      248.01      252.12     21.13 o 
   5   5   6       57.71       58.52     15.78 o 
   6   5   6       52.19       62.50     12.39 o 
   7   5   6       34.83       67.04     17.25 o 
   8   5   6      102.21       79.13     18.08 o 
   9   5   6      105.02       87.21     20.53 o 
 -14   6   6      152.33       80.25     35.95 o 
 -13   6   6       61.77       35.44     17.78 o 
 -12   6   6        4.16      -17.39     17.39 o 
 -11   6   6      210.79      244.99     31.27 o 
 -10   6   6        1.55       10.06     10.32 o 
  -9   6   6      175.63      154.10     31.01 o 
  -8   6   6       61.89       68.59     21.04 o 
  -7   6   6      713.32      685.79     38.85 o 
  -6   6   6     3647.51     3571.70     66.50 o 
  -5   6   6     3074.72     3088.27     59.94 o 
  -4   6   6      571.28      587.06     24.05 o 
  -3   6   6     2003.69     2184.27     50.93 o 
  -2   6   6      379.11      394.43     22.26 o 
  -1   6   6       38.54       54.07     14.06 o 
   0   6   6       14.38       10.83      8.25 o 
   1   6   6      260.64      242.15     19.42 o 
   2   6   6     1282.91     1335.58     57.14 o 
   3   6   6      399.71      394.44     26.59 o 
   4   6   6       79.82       91.57     12.84 o 
   5   6   6       69.15       72.25     13.80 o 
   6   6   6       21.43       47.51     23.94 o 
   7   6   6      227.55      249.50     27.72 o 
   8   6   6       89.95      101.39     19.73 o 
   9   6   6      151.45      111.70     46.05 o 
 -13   7   6       44.29       61.57     19.21 o 
 -12   7   6       19.39        4.34     16.13 o 
 -11   7   6       10.70       37.45     15.80 o 
 -10   7   6       52.59       66.96     18.68 o 
  -9   7   6      133.97      153.38     23.28 o 
  -8   7   6      166.43      160.92     21.17 o 
  -7   7   6       54.06       31.74     11.54 o 
  -6   7   6      263.14      297.09     21.10 o 
  -5   7   6      503.90      531.77     23.23 o 
  -4   7   6      972.87      990.61     28.91 o 
  -3   7   6     3901.05     3878.23     76.16 o 
  -2   7   6     2442.12     2390.23     59.92 o 
  -1   7   6     3664.66     3623.55     76.03 o 
   0   7   6     1868.07     1851.98     52.83 o 
   1   7   6     1081.55     1026.04     47.16 o 
   2   7   6       49.02       37.95     12.32 o 
   3   7   6       17.69        3.46     10.68 o 
   4   7   6     1126.84     1113.78     40.94 o 
   5   7   6      990.82      951.84     57.92 o 
   6   7   6      394.68      404.28     36.21 o 
   7   7   6      277.72      308.69     33.24 o 
   8   7   6      476.81      493.91     39.42 o 
   9   7   6      119.93      102.08     40.82 o 
 -13   8   6        1.85      -40.95     60.84 o 
 -12   8   6        0.41      -17.42     17.42 o 
 -11   8   6       36.74       42.24     19.41 o 
 -10   8   6       38.61       85.41     19.52 o 
  -9   8   6       48.56       55.64     16.27 o 
  -8   8   6       29.54       59.32     16.26 o 
  -7   8   6       52.65       66.03     22.14 o 
  -6   8   6      102.59      120.29     14.55 o 
  -5   8   6       40.99       48.72      9.83 o 
  -4   8   6      112.81      106.25     10.35 o 
  -3   8   6      412.63      464.84     20.82 o 
  -2   8   6      961.69      941.77     34.24 o 
  -1   8   6     1008.03      973.74     34.77 o 
   0   8   6     1100.73     1153.90     38.91 o 
   1   8   6      952.04     1010.12     37.06 o 
   2   8   6      773.93      804.42     33.54 o 
   3   8   6     1196.08     1149.03     46.53 o 
   4   8   6     1125.35     1031.44     66.72 o 
   5   8   6      582.88      526.43     49.24 o 
   6   8   6      250.34      223.28     34.17 o 
   7   8   6      208.26      178.19     31.67 o 
   8   8   6       62.99       23.23     49.45 o 
 -13   9   6        4.98       -0.78     36.26 o 
 -12   9   6       11.99        7.81     19.04 o 
 -11   9   6       66.43       48.64     24.24 o 
 -10   9   6       70.46      116.26     24.20 o 
  -9   9   6      366.65      380.53     34.42 o 
  -8   9   6      401.28      424.13     34.65 o 
  -7   9   6      204.31      204.34     22.76 o 
  -6   9   6        0.70        0.93      7.75 o 
  -5   9   6       77.07       78.33     14.54 o 
  -4   9   6     1082.79     1061.97     41.15 o 
  -3   9   6     1430.72     1485.41     38.31 o 
  -2   9   6      973.43      978.82     35.13 o 
  -1   9   6      902.24      960.89     39.90 o 
   0   9   6      958.29      951.51     35.59 o 
   1   9   6       42.13       46.94     11.04 o 
   2   9   6       44.69       30.90     10.89 o 
   3   9   6       16.95       49.05     17.33 o 
   4   9   6      221.96      200.12     32.10 o 
   5   9   6      445.39      487.92     48.36 o 
   6   9   6       22.76       10.62     29.17 o 
   7   9   6       86.05      135.25     31.75 o 
   8   9   6      177.94      119.41     43.16 o 
 -12  10   6       99.83      102.35     33.56 o 
 -11  10   6      327.94      310.06     36.18 o 
 -10  10   6      189.42      223.92     30.19 o 
  -9  10   6        8.83        6.19     11.82 o 
  -8  10   6        2.25        1.66     17.72 o 
  -7  10   6      106.54       75.52     13.25 o 
  -6  10   6      190.94      198.03     23.26 o 
  -5  10   6       97.23       99.77     16.43 o 
  -4  10   6       22.11       26.90     16.76 o 
  -3  10   6       18.20       12.01      8.04 o 
  -2  10   6      936.99      924.21     34.85 o 
  -1  10   6     2561.11     2493.43     59.90 o 
   0  10   6     2230.65     2251.63     57.49 o 
   1  10   6     3557.37     3599.62     76.55 o 
   2  10   6     5656.42     5668.58    167.62 o 
   3  10   6     2985.00     3069.58    147.51 o 
   4  10   6     1313.77     1379.62     80.48 o 
   5  10   6      816.30      834.98     64.88 o 
   6  10   6      157.87       84.79     25.07 o 
   7  10   6       17.85        4.04     18.70 o 
 -12  11   6       11.16       13.63     50.58 o 
 -11  11   6        1.27        3.21     15.06 o 
 -10  11   6        5.05       -5.74     23.65 o 
  -9  11   6       46.47       32.85     15.59 o 
  -8  11   6       24.65       24.43     27.39 o 
  -7  11   6        0.22       -8.03     10.49 o 
  -6  11   6       11.04        9.24     11.76 o 
  -5  11   6      166.80      194.14     24.14 o 
  -4  11   6      315.72      335.03     24.71 o 
  -3  11   6     1036.91     1005.08     37.76 o 
  -2  11   6      599.18      590.84     32.66 o 
  -1  11   6      739.48      706.86     31.46 o 
   0  11   6      357.53      393.91     29.08 o 
   1  11   6      373.49      355.75     27.90 o 
   2  11   6       66.93       99.87     42.57 o 
   3  11   6        0.11       17.21     40.79 o 
   4  11   6        8.73       35.34     47.76 o 
   5  11   6       63.21       68.57     24.10 o 
   6  11   6      128.69      163.88     32.33 o 
   7  11   6       64.83      112.58     59.83 o 
 -12  12   6       15.52      -42.55     42.55 o 
 -11  12   6       86.65       97.85     24.70 o 
 -10  12   6      164.16      152.38     31.84 o 
  -9  12   6       14.39       36.94     19.84 o 
  -8  12   6        0.17      -15.83     18.46 o 
  -7  12   6        0.29       -5.14     13.17 o 
  -6  12   6       55.57       74.96     18.13 o 
  -5  12   6       49.85       66.12     15.94 o 
  -4  12   6       12.82       41.37     12.21 o 
  -3  12   6       57.49       66.80     11.92 o 
  -2  12   6      706.35      707.61     36.58 o 
  -1  12   6     1189.82     1172.02     58.57 o 
   0  12   6      472.65      432.56     30.82 o 
   1  12   6      639.72      698.14     45.60 o 
   2  12   6     1610.02     1479.42    149.29 o 
   3  12   6      536.27      515.49     50.57 o 
   4  12   6      178.02      184.05     33.05 o 
   5  12   6      375.62      432.16     50.18 o 
   6  12   6       68.59      132.24     28.46 o 
 -11  13   6       16.31       12.44     19.97 o 
 -10  13   6       60.03       47.35     18.17 o 
  -9  13   6      152.21      148.08     40.86 o 
  -8  13   6       84.24      115.44     26.84 o 
  -7  13   6        0.46       10.93     14.36 o 
  -6  13   6       78.43       97.98     20.84 o 
  -5  13   6      412.18      444.00     37.09 o 
  -4  13   6     1957.63     1948.26     63.69 o 
  -3  13   6     1703.54     1650.64     56.81 o 
  -2  13   6     1867.74     1718.56     74.84 o 
  -1  13   6     1550.79     1556.48     70.55 o 
   0  13   6     1170.37     1133.87     59.72 o 
   1  13   6      151.57      136.56     26.68 o 
   2  13   6       17.36       17.43     18.97 o 
   3  13   6       12.02       24.50     18.30 o 
   4  13   6      381.64      424.47     49.32 o 
   5  13   6      406.98      502.79     55.01 o 
   6  13   6       96.97      131.95     36.48 o 
 -11  14   6        0.44       17.47     34.93 o 
 -10  14   6        3.78       23.60     22.03 o 
  -9  14   6       54.12       97.96     29.38 o 
  -8  14   6       79.30       86.99     26.67 o 
  -7  14   6      484.93      470.12     40.07 o 
  -6  14   6      681.80      709.39     49.47 o 
  -5  14   6      326.32      352.67     34.96 o 
  -4  14   6      379.43      397.12     29.62 o 
  -3  14   6      241.20      272.92     30.38 o 
  -2  14   6        7.98       23.68     28.07 o 
  -1  14   6        0.40       20.62     19.85 o 
   0  14   6       80.71       80.92     20.27 o 
   1  14   6      151.93      165.24     32.73 o 
   2  14   6      332.07      290.10     39.86 o 
   3  14   6       91.53      122.36     28.60 o 
   4  14   6        6.91       38.68     23.78 o 
   5  14   6       11.68       43.68     24.45 o 
 -10  15   6      112.28       49.16     32.51 o 
  -9  15   6       41.36       89.14     30.69 o 
  -8  15   6       71.49       61.28     33.13 o 
  -7  15   6      173.93      162.03     25.71 o 
  -6  15   6      248.98      240.58     30.55 o 
  -5  15   6       36.43       50.37     15.72 o 
  -4  15   6       36.21       33.68     14.57 o 
  -3  15   6      217.42      225.85     28.43 o 
  -2  15   6       22.88       13.70     14.51 o 
  -1  15   6       75.88       79.52     20.64 o 
   0  15   6       47.60      102.10     23.81 o 
   1  15   6        0.09       -0.10     15.59 o 
   2  15   6        1.16      -15.07     19.26 o 
   3  15   6       22.87       35.09     16.90 o 
   4  15   6      129.87      179.23     34.26 o 
   5  15   6      175.42      191.23     37.84 o 
  -8  16   6       25.68       14.68     36.14 o 
  -7  16   6      208.77      311.57     46.46 o 
  -6  16   6      654.40      667.31     51.46 o 
  -5  16   6      459.58      446.04     41.39 o 
  -4  16   6       84.42       70.87     18.64 o 
  -3  16   6      123.68      140.17     24.01 o 
  -2  16   6       14.53       28.21     16.52 o 
  -1  16   6      350.71      372.22     39.73 o 
   0  16   6      149.87      157.35     27.42 o 
   1  16   6      471.48      541.39     55.81 o 
   2  16   6      728.69      807.94     86.75 o 
   3  16   6      471.91      487.05     54.09 o 
   4  16   6      220.50      142.92     52.46 o 
  -7  17   6      214.17      195.40     40.55 o 
  -6  17   6       56.80       12.47     13.34 o 
  -5  17   6        6.60      -17.80     17.80 o 
  -4  17   6       77.75       73.68     20.42 o 
  -3  17   6      197.55      192.48     29.06 o 
  -2  17   6      130.28      167.17     36.57 o 
  -1  17   6      544.29      489.10     46.17 o 
   0  17   6      294.55      278.15     51.21 o 
   1  17   6      153.61      125.89     30.24 o 
   2  17   6        5.26       12.40     21.44 o 
   3  17   6        5.91       58.14     41.50 o 
  -7  18   6      132.26      167.33     51.11 o 
  -6  18   6       29.96       22.13     19.54 o 
  -5  18   6      145.11       77.31     19.79 o 
  -4  18   6      139.52      151.20     27.77 o 
  -3  18   6       44.60       -2.02     14.71 o 
  -2  18   6       29.79        5.17     18.98 o 
  -1  18   6      109.83       90.70     33.56 o 
   0  18   6      131.70      196.43     37.01 o 
   1  18   6       29.28       41.19     24.35 o 
  -5  19   6        0.40       29.86     33.40 o 
  -4  19   6      122.78      141.88     41.06 o 
  -3  19   6      179.88      205.98     39.77 o 
  -2  19   6      127.12       84.22     42.72 o 
  -1  19   6       83.60       38.03     41.61 o 
 -13   1   7        4.17      -11.58     45.12 o 
 -12   1   7        1.29       24.35     20.75 o 
 -11   1   7       22.45       22.23     17.34 o 
 -10   1   7        0.26       -2.40     13.98 o 
  -9   1   7      196.40      189.68     23.20 o 
  -8   1   7      605.82      571.75     30.41 o 
  -7   1   7     2199.07     2215.93     68.28 o 
  -6   1   7     2794.14     2894.66    112.66 o 
  -5   1   7     3740.01     3359.01    101.80 o 
  -4   1   7     5555.33     5984.58    144.20 o 
  -3   1   7     8114.27     8347.39    180.25 o 
  -2   1   7     4064.70     3909.94    111.33 o 
  -1   1   7     1093.95     1038.61     54.59 o 
   0   1   7      981.14      884.84     52.80 o 
   1   1   7      384.12      406.39     37.29 o 
   2   1   7       43.52       37.53     12.36 o 
   3   1   7      139.83      146.45     22.87 o 
   4   1   7      135.94      106.14     16.89 o 
   5   1   7      403.22      388.08     33.51 o 
   6   1   7       99.58       33.99     16.76 o 
   7   1   7       17.38       49.50     15.63 o 
   8   1   7        2.32       13.66     19.84 o 
 -13   2   7        0.57       -1.88     18.45 o 
 -12   2   7        8.57       22.70     50.57 o 
 -11   2   7      214.85      249.52     35.62 o 
 -10   2   7      162.71      197.72     21.60 o 
  -9   2   7      864.83      903.83     47.11 o 
  -8   2   7      897.70      891.28     43.53 o 
  -7   2   7      383.25      405.09     28.98 o 
  -6   2   7      418.76      373.79     65.26 o 
  -5   2   7      721.94      711.56     44.03 o 
  -4   2   7      129.72      133.99     23.58 o 
  -3   2   7     1923.60     1901.68     56.96 o 
  -2   2   7     2016.08     2042.84     59.00 o 
  -1   2   7     5340.24     5643.63    131.78 o 
   0   2   7     5840.90     5921.86    116.56 o 
   1   2   7     1628.20     1642.20     75.92 o 
   2   2   7     1565.83     1554.95     61.84 o 
   3   2   7     2519.63     2419.86     75.50 o 
   4   2   7      160.18      183.70     25.27 o 
   5   2   7        6.37        2.00     11.59 o 
   6   2   7        0.99       14.75     18.09 o 
   7   2   7        5.44       14.20     13.25 o 
   8   2   7      134.83      154.83     25.09 o 
 -13   3   7       68.59       38.17     19.21 o 
 -12   3   7      366.81      282.46     53.99 o 
 -11   3   7      353.35      364.72     42.99 o 
 -10   3   7      249.66      263.11     29.86 o 
  -9   3   7      318.15      281.48     24.71 o 
  -8   3   7      801.97      727.67     47.53 o 
  -7   3   7       94.26       82.05     15.54 o 
  -6   3   7      109.15       90.66     12.18 o 
  -5   3   7       99.50       93.96     15.98 o 
  -4   3   7      157.23      148.39     21.26 o 
  -3   3   7       19.58       25.06     10.38 o 
  -2   3   7        0.84        9.31      8.96 o 
  -1   3   7       55.59       63.72     13.04 o 
   0   3   7        5.20       28.31     12.17 o 
   1   3   7       39.64       43.59     12.67 o 
   2   3   7      231.44      252.86     25.18 o 
   3   3   7      239.70      245.12     24.73 o 
   4   3   7       92.62       90.22     17.89 o 
   5   3   7       55.76       19.18     12.28 o 
   6   3   7       37.10       31.45     21.27 o 
   7   3   7        0.10       15.06     20.37 o 
   8   3   7       37.56       27.60     16.15 o 
 -13   4   7       29.41       27.21     16.98 o 
 -12   4   7        5.45        9.02     24.48 o 
 -11   4   7      103.40       61.64     33.47 o 
 -10   4   7      260.03      258.09     33.27 o 
  -9   4   7      349.88      280.75     30.12 o 
  -8   4   7     1469.26     1326.21     60.36 o 
  -7   4   7      220.98      223.10     19.20 o 
  -6   4   7        3.59       19.46      7.29 o 
  -5   4   7       60.69       53.23     12.24 o 
  -4   4   7      165.88      139.52     17.59 o 
  -3   4   7     1198.50     1113.52     43.78 o 
  -2   4   7     1734.20     1755.33     56.18 o 
  -1   4   7     2931.53     2864.83     79.83 o 
   0   4   7     2101.02     2171.04     70.80 o 
   1   4   7     1574.70     1408.65     53.50 o 
   2   4   7     1450.38     1565.08     91.80 o 
   3   4   7     2315.99     2163.70     73.09 o 
   4   4   7      246.52      261.14     28.06 o 
   5   4   7       62.09       54.82     15.36 o 
   6   4   7      190.67      137.15     23.28 o 
   7   4   7       74.83       71.18     32.94 o 
   8   4   7       22.75       42.44     22.17 o 
 -13   5   7      121.31       55.35     33.57 o 
 -12   5   7      308.15      246.76     49.19 o 
 -11   5   7      562.94      566.88     44.80 o 
 -10   5   7      224.26      207.82     27.58 o 
  -9   5   7       18.71       36.10     13.12 o 
  -8   5   7        0.40       -1.07     10.42 o 
  -7   5   7       31.44       22.64      9.23 o 
  -6   5   7     1288.37     1191.39     36.61 o 
  -5   5   7     1927.34     1995.96     62.93 o 
  -4   5   7     2513.00     2543.67     72.54 o 
  -3   5   7     3837.26     3627.43    103.77 o 
  -2   5   7     1194.91     1233.01     42.20 o 
  -1   5   7      231.96      226.87     21.63 o 
   0   5   7       48.69       56.31     14.90 o 
   1   5   7       76.03       82.52     16.47 o 
   2   5   7      525.82      597.49     36.48 o 
   3   5   7      501.44      476.61     41.78 o 
   4   5   7      235.30      248.30     25.66 o 
   5   5   7      551.36      515.05     34.86 o 
   6   5   7      179.40      273.89     40.87 o 
   7   5   7        7.86      -23.99     23.99 o 
   8   5   7        0.01        2.95     20.96 o 
 -13   6   7       86.27       23.15     25.06 o 
 -12   6   7        5.75       14.29     32.05 o 
 -11   6   7        5.17      -20.73     20.73 o 
 -10   6   7      107.02       44.11     27.22 o 
  -9   6   7      147.10      148.27     22.36 o 
  -8   6   7      561.99      467.56     35.62 o 
  -7   6   7      352.70      364.77     29.33 o 
  -6   6   7      440.41      424.20     21.06 o 
  -5   6   7      540.49      595.80     54.46 o 
  -4   6   7        4.99       14.92      9.99 o 
  -3   6   7        7.35       22.06      8.87 o 
  -2   6   7      101.58      102.41     14.25 o 
  -1   6   7        0.82        4.85      7.80 o 
   0   6   7        3.58       -4.27     10.23 o 
   1   6   7       40.61       58.08     11.77 o 
   2   6   7      282.03      280.81     23.40 o 
   3   6   7      107.55      112.69     16.06 o 
   4   6   7      468.20      462.74     32.68 o 
   5   6   7      316.67      305.56     34.21 o 
   6   6   7      509.25      485.80     41.21 o 
   7   6   7      481.52      542.43     66.25 o 
   8   6   7      329.35      292.51     63.41 o 
 -13   7   7        9.34      -24.75     27.96 o 
 -12   7   7       47.31       11.19     29.46 o 
 -11   7   7        1.08       14.97     25.47 o 
 -10   7   7       17.56        9.35     14.53 o 
  -9   7   7      256.16      260.32     28.12 o 
  -8   7   7      244.52      295.40     28.98 o 
  -7   7   7      763.16      842.36     45.02 o 
  -6   7   7      738.18      738.11     30.94 o 
  -5   7   7     1301.03     1382.07     48.65 o 
  -4   7   7      955.91     1000.60     41.11 o 
  -3   7   7     1262.17     1404.12     56.16 o 
  -2   7   7     1020.84     1074.28     40.97 o 
  -1   7   7       66.66       72.28     12.72 o 
   0   7   7      148.36      144.20     17.27 o 
   1   7   7       87.62       87.46     14.13 o 
   2   7   7       19.80       38.83     11.61 o 
   3   7   7       21.49       16.21     11.61 o 
   4   7   7       73.16       98.51     21.09 o 
   5   7   7       46.11       62.53     23.07 o 
   6   7   7       51.28       73.56     23.83 o 
   7   7   7        5.55        4.56     58.52 o 
 -12   8   7        0.02      -24.39     24.39 o 
 -11   8   7      211.71      237.72     30.64 o 
 -10   8   7      130.41      123.27     22.18 o 
  -9   8   7      752.01      745.92     47.69 o 
  -8   8   7     1516.98     1505.71     88.31 o 
  -7   8   7      976.08     1065.78     50.24 o 
  -6   8   7     1168.91     1170.94     39.76 o 
  -5   8   7     1186.19     1268.74     62.32 o 
  -4   8   7      214.71      229.48     20.76 o 
  -3   8   7      373.65      356.28     23.02 o 
  -2   8   7       14.07       18.29      8.90 o 
  -1   8   7      320.75      339.81     22.30 o 
   0   8   7      934.13      926.09     39.86 o 
   1   8   7       58.62       45.32     15.63 o 
   2   8   7       10.93        9.73     10.43 o 
   3   8   7       12.36       32.57     16.65 o 
   4   8   7       86.32       92.93     19.61 o 
   5   8   7      199.18      232.51     58.61 o 
   6   8   7      191.64      203.73     34.29 o 
   7   8   7      311.90      233.82     52.16 o 
 -12   9   7      429.35      408.86     50.26 o 
 -11   9   7      839.66      947.19     60.10 o 
 -10   9   7      491.68      535.52     56.47 o 
  -9   9   7      266.05      298.36     31.64 o 
  -8   9   7      543.57      559.28     39.10 o 
  -7   9   7      105.51      105.46     19.52 o 
  -6   9   7       31.29       29.00     12.64 o 
  -5   9   7      134.67      100.31     17.56 o 
  -4   9   7       11.11       -0.18     11.99 o 
  -3   9   7        4.24       17.71      8.83 o 
  -2   9   7        1.62       11.68      8.46 o 
  -1   9   7      137.65      150.34     15.99 o 
   0   9   7      368.32      390.70     24.64 o 
   1   9   7      771.32      754.84     34.77 o 
   2   9   7      756.21      735.05     47.52 o 
   3   9   7      373.79      404.40     37.63 o 
   4   9   7      484.55      492.27     50.50 o 
   5   9   7      247.25      231.72     33.68 o 
   6   9   7      141.75      129.91     29.33 o 
 -12  10   7        1.54        6.75     20.95 o 
 -11  10   7        3.92       34.28     31.03 o 
 -10  10   7        2.57        9.47     20.08 o 
  -9  10   7        0.94       -1.42     12.83 o 
  -8  10   7       11.80       16.30     13.68 o 
  -7  10   7        2.32       -7.00     13.76 o 
  -6  10   7       18.95       19.26      9.75 o 
  -5  10   7      474.22      453.49     35.46 o 
  -4  10   7       14.67       11.29     10.73 o 
  -3  10   7        4.70       11.01     11.25 o 
  -2  10   7        0.78       16.43      9.57 o 
  -1  10   7        1.26       15.72      8.86 o 
   0  10   7      172.90      183.22     17.92 o 
   1  10   7        0.27        7.03     10.59 o 
   2  10   7       11.30       31.48     15.38 o 
   3  10   7       47.52       91.44     26.89 o 
   4  10   7        5.09       24.85     36.69 o 
   5  10   7       29.29       43.46     26.08 o 
   6  10   7        0.83       22.27     20.28 o 
 -12  11   7      539.39      440.49     76.76 o 
 -11  11   7      597.42      603.22     49.00 o 
 -10  11   7      382.36      431.84     89.68 o 
  -9  11   7      263.01      293.72     41.37 o 
  -8  11   7      418.10      374.37     43.36 o 
  -7  11   7      137.69       80.23     22.34 o 
  -6  11   7       87.88       94.55     15.80 o 
  -5  11   7       23.69        3.92     14.07 o 
  -4  11   7       13.45       13.57     13.01 o 
  -3  11   7      264.97      332.33     26.64 o 
  -2  11   7        8.20       23.64      9.78 o 
  -1  11   7       24.15       31.89     11.56 o 
   0  11   7      156.94      131.20     19.72 o 
   1  11   7      171.52      166.45     22.70 o 
   2  11   7      974.59      957.94     57.33 o 
   3  11   7      904.41      825.10    105.68 o 
   4  11   7      366.57      326.26     43.75 o 
   5  11   7      489.20      533.77     55.23 o 
   6  11   7      219.25      195.71     50.84 o 
 -11  12   7       26.18        3.29     21.01 o 
 -10  12   7      102.46      121.42     29.38 o 
  -9  12   7      221.87      234.60     39.55 o 
  -8  12   7      415.89      432.55     49.42 o 
  -7  12   7      428.80      455.81     55.40 o 
  -6  12   7      608.03      598.00     36.21 o 
  -5  12   7      817.03      813.21     56.13 o 
  -4  12   7       17.78       20.04     12.92 o 
  -3  12   7        0.88      -11.09     11.09 o 
  -2  12   7       63.31       35.36     19.36 o 
  -1  12   7      309.78      339.74     34.37 o 
   0  12   7      351.36      325.95     29.27 o 
   1  12   7       71.86       67.53     22.13 o 
   2  12   7        2.38        0.00     16.81 o 
   3  12   7       13.08       55.31     19.92 o 
   4  12   7       57.85       51.34     55.21 o 
   5  12   7      107.27      138.16     32.24 o 
   6  12   7      108.58      155.77     51.99 o 
 -10  13   7        3.92        1.44     20.43 o 
  -9  13   7       40.20       -2.96     18.53 o 
  -8  13   7      204.90      224.61     38.63 o 
  -7  13   7      349.34      404.04     48.21 o 
  -6  13   7      139.07      143.14     20.34 o 
  -5  13   7      124.39      140.64     24.12 o 
  -4  13   7      150.22      201.14     26.77 o 
  -3  13   7      143.85      168.92     34.88 o 
  -2  13   7       11.32       18.32     14.13 o 
  -1  13   7      191.77      183.25     27.42 o 
   0  13   7       20.40       25.54     21.02 o 
   1  13   7       12.39      -19.22     19.22 o 
   2  13   7        1.84        2.52     17.34 o 
   3  13   7        4.57      -17.88     18.04 o 
   4  13   7       46.65       53.75     46.01 o 
   5  13   7       24.10       48.13     32.52 o 
  -9  14   7      158.49      185.16     38.77 o 
  -8  14   7      224.10      218.69     39.07 o 
  -7  14   7      217.57      214.31     36.79 o 
  -6  14   7      267.94      269.66     26.17 o 
  -5  14   7      360.69      409.60     40.57 o 
  -4  14   7       15.93       47.47     17.94 o 
  -3  14   7        9.64       14.56     23.16 o 
  -2  14   7       37.88       73.88     18.21 o 
  -1  14   7       23.13       45.59     17.17 o 
   0  14   7      195.43      173.25     27.55 o 
   1  14   7        1.43       22.07     24.90 o 
   2  14   7        8.01      -23.63     23.63 o 
   3  14   7        5.40       37.54     25.66 o 
   4  14   7      164.36      202.04     59.22 o 
  -9  15   7       43.13       55.35     34.03 o 
  -8  15   7       13.23       33.51     23.39 o 
  -7  15   7       56.35       66.23     24.76 o 
  -6  15   7      138.29       67.22     21.12 o 
  -5  15   7      258.41      248.25     30.48 o 
  -4  15   7      601.02      598.91     63.76 o 
  -3  15   7      848.06      859.19     76.28 o 
  -2  15   7      266.70      299.26     35.06 o 
  -1  15   7        9.48       27.08     15.91 o 
   0  15   7        0.50       34.57     40.30 o 
   1  15   7       93.69       92.84     31.06 o 
   2  15   7      304.11      262.01     43.21 o 
   3  15   7      265.53      279.39     67.16 o 
  -8  16   7       14.56       72.53     38.17 o 
  -7  16   7       23.90       25.18     16.26 o 
  -6  16   7       16.19       38.80     15.66 o 
  -5  16   7        0.37       -5.45     23.46 o 
  -4  16   7       12.61       -4.03     24.35 o 
  -3  16   7       25.97       48.44     71.54 o 
  -2  16   7      168.56      180.88     28.78 o 
  -1  16   7      441.02      456.77     44.61 o 
   0  16   7      293.96      295.72     42.81 o 
   1  16   7      288.41      287.30     49.78 o 
  -7  17   7       90.90       68.37     29.57 o 
  -6  17   7        0.67      -14.01     18.72 o 
  -5  17   7        1.45      -23.96     23.96 o 
  -4  17   7        4.72       31.47     24.06 o 
  -3  17   7        2.97       49.01     25.00 o 
  -2  17   7        0.20      -17.60     20.61 o 
  -1  17   7       27.27       68.69     22.45 o 
  -3  18   7      199.49      269.17     78.10 o 
  -2  18   7      384.11      409.14     92.90 o 
 -13   0   8       45.50       41.99     30.79 o 
 -12   0   8        5.96       25.79     21.37 o 
 -11   0   8      110.06       91.03     27.17 o 
 -10   0   8      300.60      283.07     36.51 o 
  -9   0   8       33.11       58.76     20.92 o 
  -8   0   8      609.80      562.39     62.27 o 
  -7   0   8       68.46       71.99     26.57 o 
  -6   0   8      542.84      490.21     57.03 o 
  -5   0   8     1266.34     1233.74     88.46 o 
  -4   0   8      534.59      597.75     60.36 o 
  -3   0   8     1081.31      976.55     80.38 o 
  -2   0   8     1635.92     1644.72    103.00 o 
  -1   0   8      144.19      163.97     35.90 o 
   0   0   8      105.30      136.94     33.16 o 
   1   0   8      116.29      146.60     36.59 o 
   2   0   8      811.82      861.04     84.75 o 
   3   0   8      816.82      773.85     81.95 o 
   4   0   8      335.27      356.10     59.81 o 
   5   0   8      589.05      554.11     75.77 o 
   6   0   8      835.08      792.66     97.35 o 
 -13   1   8       72.45       88.85     30.13 o 
 -12   1   8       42.78       64.81     19.67 o 
 -11   1   8        2.06        2.46     14.14 o 
 -10   1   8       28.14       10.87     23.19 o 
  -9   1   8      191.41      185.11     23.02 o 
  -8   1   8      246.26      252.24     30.11 o 
  -7   1   8       44.25       44.62     17.50 o 
  -6   1   8      327.13      252.75     30.80 o 
  -5   1   8      262.87      304.85     59.79 o 
  -4   1   8        7.87       17.76     13.85 o 
  -3   1   8       37.87       46.11     19.60 o 
  -2   1   8       38.35       37.32     15.45 o 
  -1   1   8      232.56      262.66     30.44 o 
   0   1   8     1553.23     1521.81     73.92 o 
   1   1   8      787.43      807.31     73.49 o 
   2   1   8      484.60      545.64     46.51 o 
   3   1   8      384.30      372.57     64.09 o 
   4   1   8       93.64       60.72     49.80 o 
   5   1   8       86.04       70.86     22.86 o 
   6   1   8       38.39       59.27     33.57 o 
 -13   2   8       23.34      -19.98     19.98 o 
 -12   2   8        9.57        5.62     21.19 o 
 -11   2   8        1.61        5.11     13.48 o 
 -10   2   8        8.82       -5.57     10.66 o 
  -9   2   8        6.38       19.50     12.38 o 
  -8   2   8       50.41       54.56     20.59 o 
  -7   2   8       30.48       32.27     15.65 o 
  -6   2   8       65.36       60.72     14.49 o 
  -5   2   8      225.75      281.01     30.30 o 
  -4   2   8       22.26       13.14     13.50 o 
  -3   2   8      214.47      229.43     29.12 o 
  -2   2   8      134.12      151.88     23.17 o 
  -1   2   8      156.90      163.59     25.70 o 
   0   2   8       44.68       50.72     30.21 o 
   1   2   8       10.04       49.16     21.68 o 
   2   2   8      220.81      260.28     35.09 o 
   3   2   8      384.85      404.47     83.49 o 
   4   2   8      115.36       95.68     31.23 o 
   5   2   8      207.28      216.37     36.79 o 
   6   2   8      217.81      207.46     37.18 o 
   7   2   8      131.46       51.81     63.16 o 
 -13   3   8      324.63      288.21     36.67 o 
 -12   3   8      127.69      159.06     35.06 o 
 -11   3   8      199.01      143.68     68.78 o 
 -10   3   8      169.57      114.18     22.67 o 
  -9   3   8        0.95       -2.45     15.00 o 
  -8   3   8      151.67      158.53     27.86 o 
  -7   3   8      189.03      247.86     30.15 o 
  -6   3   8      227.22      190.93     21.15 o 
  -5   3   8      509.29      481.64     32.84 o 
  -4   3   8      105.04       96.81     19.53 o 
  -3   3   8      425.99      447.65     38.14 o 
  -2   3   8      185.15      201.23     25.94 o 
  -1   3   8     1612.92     1705.63     76.29 o 
   0   3   8     2739.78     2854.79    104.27 o 
   1   3   8     3174.88     3160.59    113.42 o 
   2   3   8     1789.27     1758.02     85.58 o 
   3   3   8     1584.28     1623.31    211.19 o 
   4   3   8      477.89      526.46     50.51 o 
   5   3   8      269.88      196.39     34.22 o 
   6   3   8      163.02      137.95     35.12 o 
   7   3   8       10.64       15.81     20.11 o 
 -13   4   8       35.49       50.53     27.79 o 
 -12   4   8      113.73      108.69     31.14 o 
 -11   4   8      248.04      232.31     37.93 o 
 -10   4   8      467.57      405.49     65.45 o 
  -9   4   8      565.61      540.92     35.44 o 
  -8   4   8      313.90      300.71     27.84 o 
  -7   4   8      139.39      152.97     24.71 o 
  -6   4   8       42.28       27.26     10.40 o 
  -5   4   8      195.96      203.39     22.00 o 
  -4   4   8      119.42      134.16     19.53 o 
  -3   4   8     1257.99     1168.93     48.76 o 
  -2   4   8      907.29      972.93     44.23 o 
  -1   4   8      504.82      478.70     32.15 o 
   0   4   8      380.02      400.41     30.06 o 
   1   4   8      195.91      247.18     25.40 o 
   2   4   8       14.96       34.13     14.72 o 
   3   4   8       63.30       73.30     17.46 o 
   4   4   8        1.83       15.41     18.08 o 
   5   4   8       99.65       77.94     17.86 o 
   6   4   8       69.39       77.24     22.32 o 
 -13   5   8       99.08       80.86     38.58 o 
 -12   5   8      147.23       84.97     26.28 o 
 -11   5   8      111.56      137.19     40.19 o 
 -10   5   8      305.86      263.26     34.01 o 
  -9   5   8      532.14      457.14     42.32 o 
  -8   5   8      464.14      485.56     55.82 o 
  -7   5   8      678.48      708.72     49.32 o 
  -6   5   8      416.01      353.68     35.28 o 
  -5   5   8      686.91      677.37     39.18 o 
  -4   5   8      727.97      691.95     39.59 o 
  -3   5   8     1112.46     1135.19     43.40 o 
  -2   5   8      742.71      790.37     47.70 o 
  -1   5   8      393.87      462.44     35.93 o 
   0   5   8      850.84      900.59     45.28 o 
   1   5   8      700.40      801.25     43.42 o 
   2   5   8      508.45      512.42     36.57 o 
   3   5   8      166.77      212.53     25.25 o 
   4   5   8      109.02       65.22     16.47 o 
   5   5   8      106.87      108.95     18.77 o 
   6   5   8       66.13       16.65     29.60 o 
 -12   6   8        6.99      -11.71     18.26 o 
 -11   6   8      110.51       97.70     22.32 o 
 -10   6   8      331.52      328.01     34.01 o 
  -9   6   8      136.33      155.26     20.04 o 
  -8   6   8       80.76       87.73     20.01 o 
  -7   6   8       48.01       81.36     46.56 o 
  -6   6   8       65.44       69.17     17.19 o 
  -5   6   8      408.14      437.83     32.14 o 
  -4   6   8      448.32      487.10     48.05 o 
  -3   6   8     1126.20     1174.10     45.07 o 
  -2   6   8     1770.99     1811.61     57.74 o 
  -1   6   8      991.26     1015.88     43.86 o 
   0   6   8      697.23      699.12     36.67 o 
   1   6   8      209.10      206.26     21.75 o 
   2   6   8      248.98      274.52     28.99 o 
   3   6   8      160.00      176.18     23.99 o 
   4   6   8       99.71       87.27     17.56 o 
   5   6   8      321.90      262.12     33.37 o 
   6   6   8      282.63      196.22     37.60 o 
 -12   7   8        0.69      -18.26     44.12 o 
 -11   7   8        8.02       21.68     24.78 o 
 -10   7   8       23.29       17.30     14.59 o 
  -9   7   8      382.24      346.40     33.54 o 
  -8   7   8     1502.46     1427.18     65.44 o 
  -7   7   8     2048.18     1986.40    160.58 o 
  -6   7   8     2649.62     2654.84     88.99 o 
  -5   7   8     1987.25     1984.30     63.06 o 
  -4   7   8     1778.30     1806.39     67.30 o 
  -3   7   8     1239.91     1259.60     57.27 o 
  -2   7   8      610.17      641.37     34.31 o 
  -1   7   8        3.09       18.04     10.67 o 
   0   7   8       15.44       21.94     11.80 o 
   1   7   8       10.97        9.52     10.84 o 
   2   7   8      118.39      106.34     17.14 o 
   3   7   8      290.66      264.49     27.23 o 
   4   7   8        3.27      -12.67     18.98 o 
   5   7   8       15.15        7.01     16.53 o 
   6   7   8       22.46       20.91     26.86 o 
 -12   8   8       68.91       84.38     50.09 o 
 -11   8   8       95.59      127.76     23.83 o 
 -10   8   8      143.34      146.91     23.86 o 
  -9   8   8      189.18      162.18     23.95 o 
  -8   8   8       57.42       78.59     15.90 o 
  -7   8   8       21.45       24.68     28.22 o 
  -6   8   8      132.28      142.20     22.04 o 
  -5   8   8       97.35      123.11     22.60 o 
  -4   8   8        1.58       25.03     14.53 o 
  -3   8   8       38.36       51.16     11.50 o 
  -2   8   8       67.75       70.73     13.55 o 
  -1   8   8      193.61      216.73     20.08 o 
   0   8   8      140.12      146.91     17.55 o 
   1   8   8       33.87       53.42     18.28 o 
   2   8   8       40.04       46.49     16.55 o 
   3   8   8       45.13       41.93     19.71 o 
   4   8   8        6.71       14.42     18.88 o 
   5   8   8        7.36       21.51     25.02 o 
   6   8   8       40.43       71.24     41.87 o 
 -12   9   8       10.55       -4.14     19.84 o 
 -11   9   8        2.01        7.71     17.18 o 
 -10   9   8        1.66       26.85     20.35 o 
  -9   9   8      133.51      126.31     22.25 o 
  -8   9   8      434.78      399.62     46.79 o 
  -7   9   8      311.59      304.35     40.10 o 
  -6   9   8      380.24      370.62     33.92 o 
  -5   9   8      696.59      719.27     46.79 o 
  -4   9   8      275.40      291.77     31.60 o 
  -3   9   8      241.79      257.95     21.66 o 
  -2   9   8       99.03      110.42     19.26 o 
  -1   9   8       25.34       22.19     10.41 o 
   0   9   8      365.14      371.71     26.16 o 
   1   9   8       76.17       35.52     18.80 o 
   2   9   8       73.93       87.31     29.62 o 
   3   9   8       71.42       65.11     31.80 o 
   4   9   8        1.34       20.39     34.11 o 
   5   9   8       33.13        8.74     16.64 o 
 -11  10   8      329.65      289.69     43.68 o 
 -10  10   8      924.38      929.11     72.24 o 
  -9  10   8      796.99      788.69     63.85 o 
  -8  10   8      623.39      604.67    100.30 o 
  -7  10   8      122.42      178.66     31.62 o 
  -6  10   8       14.36       18.73     17.84 o 
  -5  10   8      230.42      258.25     28.62 o 
  -4  10   8      387.63      373.89     34.67 o 
  -3  10   8     1449.80     1513.83     57.93 o 
  -2  10   8     1451.96     1555.68     52.32 o 
  -1  10   8      919.16      950.37     41.02 o 
   0  10   8      643.60      622.54     34.04 o 
   1  10   8      578.31      537.49     42.24 o 
   2  10   8       11.84      -12.32     17.29 o 
   3  10   8       13.02       43.69     23.32 o 
   4  10   8        1.29       34.63     43.33 o 
   5  10   8       36.74       96.33     46.15 o 
 -11  11   8        0.26       10.90     21.49 o 
 -10  11   8        9.62       61.23     52.72 o 
  -9  11   8       42.16       59.15     29.66 o 
  -8  11   8      126.12      144.88     30.81 o 
  -7  11   8      181.60      180.07     32.79 o 
  -6  11   8      381.29      397.72     49.98 o 
  -5  11   8      247.22      241.93     29.00 o 
  -4  11   8      346.07      342.46     34.03 o 
  -3  11   8      243.02      276.49     26.77 o 
  -2  11   8       58.81       60.63     14.77 o 
  -1  11   8        0.47       19.25     11.17 o 
   0  11   8        1.94       14.13     13.35 o 
   1  11   8       22.90       54.45     17.58 o 
   2  11   8       29.37       23.10     20.68 o 
   3  11   8        5.59       11.68     23.18 o 
   4  11   8       11.19       44.80     37.84 o 
 -10  12   8      157.95      161.00     58.17 o 
  -9  12   8      186.91      259.19     42.21 o 
  -8  12   8       80.23       32.18     25.24 o 
  -7  12   8       38.78       23.88     20.29 o 
  -6  12   8       30.82       37.90     18.00 o 
  -5  12   8       13.16       16.44     16.70 o 
  -4  12   8        3.66        7.76     13.59 o 
  -3  12   8      294.80      306.73     28.57 o 
  -2  12   8      365.89      390.61     31.26 o 
  -1  12   8       48.87       89.96     21.16 o 
   0  12   8      106.09       65.46     22.20 o 
   1  12   8      121.90      123.48     22.01 o 
   2  12   8        7.21       -0.28     17.84 o 
   3  12   8        0.24       46.34     22.70 o 
  -9  13   8      399.64      402.18     68.56 o 
  -8  13   8      760.55      687.75     65.06 o 
  -7  13   8      876.70      852.42    125.95 o 
  -6  13   8      895.93      922.72     57.53 o 
  -5  13   8     1518.86     1538.87     94.88 o 
  -4  13   8      527.75      602.04     45.91 o 
  -3  13   8      408.65      416.47     56.87 o 
  -2  13   8      314.86      348.73     36.86 o 
  -1  13   8        4.67      -16.47     16.47 o 
   0  13   8       52.54       79.11     23.74 o 
   1  13   8       13.45        5.67     34.52 o 
   2  13   8        5.11        7.19     28.15 o 
  -9  14   8       73.97       68.23     31.59 o 
  -8  14   8      120.71      103.33     33.77 o 
  -7  14   8       18.15        3.31     18.94 o 
  -6  14   8       35.86       77.79     22.20 o 
  -5  14   8      185.47      163.00     26.33 o 
  -4  14   8      105.15      104.74     22.54 o 
  -3  14   8      373.77      337.34     55.04 o 
  -2  14   8      160.30      164.34     29.10 o 
  -1  14   8      143.73      168.57     34.83 o 
   0  14   8       44.71       39.98     54.15 o 
   1  14   8       21.63       50.73     21.63 o 
  -7  15   8      222.04      242.12     50.80 o 
  -6  15   8      285.03      265.41     33.76 o 
  -5  15   8      241.87      255.71     76.12 o 
  -4  15   8      309.36      334.88     52.38 o 
  -3  15   8      254.20      330.49     52.41 o 
  -2  15   8      205.05      265.57     36.56 o 
  -1  15   8      113.67      155.19     29.02 o 
   0  15   8       36.65       16.52     35.23 o 
  -6  16   8        1.44       -8.85     27.20 o 
  -5  16   8        3.20       28.83     30.92 o 
  -4  16   8       42.91       52.48     27.19 o 
  -3  16   8      153.24      259.09     48.59 o 
  -2  16   8      392.62      414.65     93.22 o 
 -13   1   9        0.32       -1.03     22.65 o 
 -12   1   9        5.60       44.85     50.62 o 
 -11   1   9      100.60       91.42     22.50 o 
 -10   1   9      349.45      299.95     39.66 o 
  -9   1   9      397.50      433.12     45.55 o 
  -8   1   9     1148.36     1105.45     66.05 o 
  -7   1   9     1256.59     1130.66    113.45 o 
  -6   1   9      586.04      545.58     45.34 o 
  -5   1   9      590.11      574.08     46.08 o 
  -4   1   9      407.16      349.49     36.84 o 
  -3   1   9       21.37       31.80     22.06 o 
  -2   1   9       54.87       55.23     23.99 o 
  -1   1   9        4.85        8.17     15.18 o 
   0   1   9        1.99       14.11     20.93 o 
   1   1   9        6.29       46.94     22.32 o 
   2   1   9      116.72      127.10     29.49 o 
   3   1   9      107.67      107.54     26.67 o 
   4   1   9      206.97      261.02     67.17 o 
   5   1   9      565.87      620.53     67.10 o 
 -13   2   9      347.33       64.99     39.48 o 
 -12   2   9      424.28      416.53     50.82 o 
 -11   2   9      415.81      423.79     98.93 o 
 -10   2   9      535.19      508.64     65.86 o 
  -9   2   9      221.85      231.70     32.69 o 
  -8   2   9        1.10       29.89     17.20 o 
  -7   2   9       23.95       39.75     16.25 o 
  -6   2   9      136.38      118.41     24.79 o 
  -5   2   9      826.90      862.38     56.50 o 
  -4   2   9      747.67      750.23     53.06 o 
  -3   2   9      422.87      422.91     40.31 o 
  -2   2   9      285.80      302.20     36.16 o 
  -1   2   9       90.92       83.83     20.87 o 
   0   2   9       79.65      104.76     45.37 o 
   1   2   9      109.53      116.44     34.08 o 
   2   2   9      116.46      132.52     28.71 o 
   3   2   9      669.63      682.17     58.14 o 
   4   2   9      273.76      270.91     39.53 o 
   5   2   9       23.78      -37.86     37.86 o 
 -12   3   9        0.74        3.23     76.23 o 
 -11   3   9        0.21       24.38     42.38 o 
 -10   3   9        1.01       12.22     20.60 o 
  -9   3   9      120.57      111.90     26.62 o 
  -8   3   9        0.25       -5.55     15.97 o 
  -7   3   9       17.79        4.84     13.72 o 
  -6   3   9       16.71        8.67     12.10 o 
  -5   3   9      106.01       88.17     17.24 o 
  -4   3   9      194.42      227.17     52.30 o 
  -3   3   9      426.15      419.17     40.54 o 
  -2   3   9      606.97      582.50     47.11 o 
  -1   3   9      526.00      574.53     48.89 o 
   0   3   9      285.86      294.81     38.88 o 
   1   3   9      417.55      446.12     63.72 o 
   2   3   9      191.11      211.55     35.37 o 
   3   3   9       71.40       85.10     26.18 o 
   4   3   9       24.65       16.67     19.01 o 
   5   3   9       21.04      -29.05     34.95 o 
 -12   4   9      277.61      271.88     68.74 o 
 -11   4   9      319.22      330.87     41.46 o 
 -10   4   9      315.92      328.29     36.61 o 
  -9   4   9      354.82      322.78     42.80 o 
  -8   4   9      224.35      213.24     29.70 o 
  -7   4   9        4.96       12.10     23.32 o 
  -6   4   9        1.82        5.58     11.76 o 
  -5   4   9       34.31       47.27     15.98 o 
  -4   4   9       68.24       48.98     14.24 o 
  -3   4   9        4.92        4.44     14.73 o 
  -2   4   9        3.76       29.93     18.86 o 
  -1   4   9      231.07      255.35     34.11 o 
   0   4   9      243.29      270.25     34.51 o 
   1   4   9       19.82       38.54     19.20 o 
   2   4   9       21.53       40.22     20.94 o 
   3   4   9      256.46      245.69     38.90 o 
   4   4   9      100.15      113.30     29.64 o 
   5   4   9        1.56      -16.78     29.74 o 
 -11   5   9      226.28      229.80     31.23 o 
 -10   5   9      297.01      302.43     34.47 o 
  -9   5   9      403.02      344.07     54.61 o 
  -8   5   9      611.17      640.64     58.73 o 
  -7   5   9      586.82      644.86     50.81 o 
  -6   5   9      139.78      154.87     20.48 o 
  -5   5   9        6.32        8.79     13.49 o 
  -4   5   9        2.16       12.82     16.29 o 
  -3   5   9      666.24      653.36     43.15 o 
  -2   5   9      595.41      633.17     63.47 o 
  -1   5   9      324.03      319.66     32.45 o 
   0   5   9      832.72      779.12     49.71 o 
   1   5   9      637.35      619.39     72.87 o 
   2   5   9       78.99       71.47     19.59 o 
   3   5   9       11.76       24.40     20.28 o 
   4   5   9        1.18       -9.21     19.17 o 
   5   5   9      102.55       55.73     36.14 o 
 -11   6   9       11.16        8.86     19.09 o 
 -10   6   9       54.28       64.18     27.92 o 
  -9   6   9      185.44      207.82     37.73 o 
  -8   6   9      126.51      134.55     31.25 o 
  -7   6   9      420.67      415.86     49.17 o 
  -6   6   9      769.29      827.50     46.34 o 
  -5   6   9     1444.61     1462.06     62.67 o 
  -4   6   9     1106.50     1129.74     55.84 o 
  -3   6   9      325.64      343.69     32.47 o 
  -2   6   9      377.02      349.25     33.57 o 
  -1   6   9       97.60       99.59     20.53 o 
   0   6   9       32.70       43.90     16.53 o 
   1   6   9       20.50       23.72     18.18 o 
   2   6   9       37.58       60.92     17.25 o 
   3   6   9       58.45       50.75     19.05 o 
   4   6   9       42.27       59.58     19.85 o 
 -11   7   9       14.92       22.86     24.10 o 
 -10   7   9      134.93      120.67     49.85 o 
  -9   7   9       90.72      111.06     27.06 o 
  -8   7   9      295.56      354.79     44.52 o 
  -7   7   9      424.68      491.51     51.24 o 
  -6   7   9      151.34      186.04     27.90 o 
  -5   7   9      251.77      234.63     25.91 o 
  -4   7   9       95.51      145.00     23.72 o 
  -3   7   9        4.44       18.65     11.91 o 
  -2   7   9        0.56       17.01     11.25 o 
  -1   7   9       27.91       11.67     11.37 o 
   0   7   9       33.20       46.39     14.30 o 
   1   7   9        0.88       -9.72     11.61 o 
   2   7   9       60.47       50.58     15.53 o 
   3   7   9       16.79       30.35     17.66 o 
   4   7   9       25.76       77.62     25.64 o 
 -11   8   9       19.89       60.19     28.58 o 
 -10   8   9        2.09      -16.47     18.74 o 
  -9   8   9        7.31       11.23     20.13 o 
  -8   8   9      172.28      192.46     33.29 o 
  -7   8   9      218.41      205.20     35.45 o 
  -6   8   9      820.99      915.68     55.83 o 
  -5   8   9     1374.05     1405.67     88.79 o 
  -4   8   9      910.14      970.16     48.11 o 
  -3   8   9      379.19      366.37     26.89 o 
  -2   8   9      152.08      172.52     19.24 o 
  -1   8   9       92.94       89.96     15.38 o 
   0   8   9       47.47       55.58     13.67 o 
   1   8   9      115.49       63.26     15.31 o 
   2   8   9      178.09      195.16     24.25 o 
   3   8   9      506.90      507.95     45.84 o 
   4   8   9      198.88      274.15     55.71 o 
 -11   9   9       50.04       33.86     30.23 o 
 -10   9   9      113.14       98.98     28.03 o 
  -9   9   9       47.40      -15.76     22.86 o 
  -8   9   9       94.45      111.57     29.00 o 
  -7   9   9       51.59       14.45     18.52 o 
  -6   9   9        3.29        1.43     19.46 o 
  -5   9   9       49.79       60.82     19.97 o 
  -4   9   9      487.84      558.24     44.58 o 
  -3   9   9      857.61      861.02     40.44 o 
  -2   9   9      673.03      700.47     36.84 o 
  -1   9   9      920.99      951.83     43.48 o 
   0   9   9     1013.83     1035.75     45.80 o 
   1   9   9     1041.88     1052.07     51.29 o 
   2   9   9      307.19      335.49     37.73 o 
   3   9   9      323.76      309.10     37.88 o 
 -10  10   9       30.04       18.10     29.46 o 
  -9  10   9        3.40        0.75     19.91 o 
  -8  10   9        1.33      -22.71     22.71 o 
  -7  10   9        0.21       26.95     21.86 o 
  -6  10   9       43.94       56.14     21.30 o 
  -5  10   9       26.20       23.93     15.85 o 
  -4  10   9        8.62       15.28     15.08 o 
  -3  10   9       35.04       54.66     16.52 o 
  -2  10   9        0.77       31.16     15.26 o 
  -1  10   9       17.89       28.33     12.85 o 
   0  10   9       15.47       49.99     14.71 o 
   1  10   9       31.32       51.44     18.98 o 
   2  10   9       27.27       21.05     19.16 o 
   3  10   9       20.06      -33.72     33.72 o 
  -9  11   9        5.57       -9.55     36.00 o 
  -8  11   9      125.49       68.96     73.21 o 
  -7  11   9      289.83      278.32     59.32 o 
  -6  11   9       34.84       23.46     22.00 o 
  -5  11   9       75.72       81.73     20.59 o 
  -4  11   9      103.77       91.34     20.78 o 
  -3  11   9      885.70      961.95     59.49 o 
  -2  11   9     1047.57     1056.78     52.68 o 
  -1  11   9      751.69      738.25     42.60 o 
   0  11   9      958.16     1068.50     62.92 o 
   1  11   9      930.60      988.37     62.56 o 
   2  11   9      407.48      334.74     44.08 o 
  -8  12   9      107.86       64.87     34.01 o 
  -7  12   9      296.14      271.80     43.38 o 
  -6  12   9      375.67      449.42     42.58 o 
  -5  12   9      743.73      805.85     66.83 o 
  -4  12   9      565.77      590.38     47.54 o 
  -3  12   9      324.42      354.07     55.25 o 
  -2  12   9      269.78      268.23     28.69 o 
  -1  12   9       79.02       75.41     20.91 o 
   0  12   9        0.74        9.02     19.32 o 
   1  12   9       44.11        5.76     22.04 o 
  -7  13   9       21.73       15.72     21.96 o 
  -6  13   9      144.48      116.94     25.14 o 
  -5  13   9       74.73      121.57     26.22 o 
  -4  13   9       72.09       74.88     21.51 o 
  -3  13   9        7.92       20.93     23.73 o 
  -2  13   9       48.53       53.90     19.32 o 
  -1  13   9        1.67       20.02     18.27 o 
   0  13   9       24.89       30.85     27.45 o 
  -6  14   9      354.39      340.00     43.80 o 
  -5  14   9      852.35      889.73     68.48 o 
  -4  14   9      571.70      627.14     69.43 o 
  -3  14   9      211.55      196.51     39.32 o 
  -2  14   9      127.60       35.86     37.91 o 
 -11   0  10      201.34      120.24     46.60 o 
 -10   0  10      754.19      609.82     83.67 o 
  -9   0  10      673.03      744.55     82.55 o 
  -8   0  10     1047.73     1150.85    100.96 o 
  -7   0  10     1975.69     2075.10    137.37 o 
  -6   0  10     1604.43     1538.28    114.86 o 
  -5   0  10     1304.91     1472.92    110.74 o 
  -4   0  10     1118.70     1239.16    100.56 o 
  -3   0  10      322.61      360.56     55.31 o 
  -2   0  10       29.90       31.77     25.34 o 
  -1   0  10       56.29       41.09     28.54 o 
   0   0  10       40.90       -4.19     21.95 o 
   1   0  10      209.50      215.97     53.74 o 
   2   0  10       39.98       88.65     36.49 o 
 -11   1  10      109.66      122.55     31.11 o 
 -10   1  10      218.67      198.57     34.78 o 
  -9   1  10      237.08      259.29     36.94 o 
  -8   1  10        2.30       39.60     21.01 o 
  -7   1  10        0.06       49.81     21.93 o 
  -6   1  10        1.02       24.12     17.18 o 
  -5   1  10      237.63      231.62     31.40 o 
  -4   1  10      157.59      226.24     33.40 o 
  -3   1  10      174.58      153.56     29.49 o 
  -2   1  10      162.26      176.20     29.40 o 
  -1   1  10      210.97      231.93     33.93 o 
   0   1  10       81.51       84.74     26.84 o 
   1   1  10       22.17       53.83     25.16 o 
   2   1  10       22.86       36.09     21.83 o 
 -11   2  10       85.71      128.49     34.47 o 
 -10   2  10      109.24      162.16     51.19 o 
  -9   2  10      212.09      225.63     34.83 o 
  -8   2  10      400.50      396.64     44.17 o 
  -7   2  10      451.31      472.30     45.01 o 
  -6   2  10      594.92      579.16     50.53 o 
  -5   2  10      415.69      455.46     44.67 o 
  -4   2  10      356.73      325.88     39.95 o 
  -3   2  10      207.31      238.11     34.06 o 
  -2   2  10       70.18       64.16     22.12 o 
  -1   2  10      134.16      125.01     72.13 o 
   0   2  10        8.70       44.92     21.93 o 
   1   2  10        2.51       16.80     28.11 o 
   2   2  10        0.26       15.12     41.07 o 
 -11   3  10      258.77      232.45     54.86 o 
 -10   3  10      514.99      540.31     59.71 o 
  -9   3  10      199.46      229.12     36.08 o 
  -8   3  10       38.37       83.95     23.08 o 
  -7   3  10       17.79       12.78     16.57 o 
  -6   3  10        6.95        1.71     15.51 o 
  -5   3  10      532.46      455.35     39.77 o 
  -4   3  10      935.64      851.19     61.20 o 
  -3   3  10      627.01      627.20     75.47 o 
  -2   3  10     1354.05     1345.33     87.41 o 
  -1   3  10      934.90      925.28     66.41 o 
   0   3  10      187.52      211.65     38.18 o 
   1   3  10      127.66      150.92     55.10 o 
   2   3  10       36.38       76.48     26.71 o 
 -11   4  10        2.76       39.58     40.14 o 
 -10   4  10        5.36       18.92     37.19 o 
  -9   4  10       61.95       89.46     28.80 o 
  -8   4  10      228.22      253.82     37.01 o 
  -7   4  10      156.03      137.26     26.87 o 
  -6   4  10      147.41      157.13     29.65 o 
  -5   4  10       56.18       91.67     20.96 o 
  -4   4  10       59.59       60.17     17.90 o 
  -3   4  10        5.55      -13.68     16.03 o 
  -2   4  10      162.19      165.49     32.05 o 
  -1   4  10      255.55      327.80     42.66 o 
   0   4  10      391.26      395.46     46.78 o 
   1   4  10      348.05      366.96     45.26 o 
   2   4  10      145.14      174.02     34.34 o 
 -11   5  10       24.79       -8.21     27.15 o 
 -10   5  10        0.30        6.73     48.99 o 
  -9   5  10        0.72       20.39     23.94 o 
  -8   5  10       11.39       38.39     29.92 o 
  -7   5  10        3.28        3.60     15.91 o 
  -6   5  10        6.99       17.45     53.03 o 
  -5   5  10      145.30      155.21     23.39 o 
  -4   5  10      137.82      111.29     20.78 o 
  -3   5  10      120.51       97.61     21.35 o 
  -2   5  10      166.47      161.59     26.33 o 
  -1   5  10      254.05      252.13     32.02 o 
   0   5  10      156.18      133.66     31.81 o 
   1   5  10       91.60      106.84     23.88 o 
   2   5  10       68.00       41.44     28.17 o 
 -10   6  10       25.66       48.18     33.18 o 
  -9   6  10      217.98      275.12     55.36 o 
  -8   6  10      472.99      456.71     74.39 o 
  -7   6  10      645.23      631.90     63.83 o 
  -6   6  10      463.29      499.32     46.86 o 
  -5   6  10      632.91      677.99     51.33 o 
  -4   6  10      415.86      361.31     35.46 o 
  -3   6  10       52.22       41.18     16.95 o 
  -2   6  10        0.32       21.19     14.63 o 
  -1   6  10       15.63       19.85     14.15 o 
   0   6  10       95.27       80.71     32.53 o 
   1   6  10      231.45      253.41     34.49 o 
   2   6  10       26.33       20.12     29.70 o 
  -9   7  10      156.81      228.08     40.25 o 
  -8   7  10       46.97       71.28     27.77 o 
  -7   7  10       26.87       82.96     27.38 o 
  -6   7  10        2.96       13.28     16.06 o 
  -5   7  10       82.85       80.78     17.31 o 
  -4   7  10       80.38      125.68     24.96 o 
  -3   7  10      313.02      333.28     33.95 o 
  -2   7  10      611.43      687.46     48.92 o 
  -1   7  10       70.13       49.65     18.28 o 
   0   7  10       69.49       46.65     15.16 o 
   1   7  10       46.04       13.94     17.40 o 
   2   7  10       63.31       76.15     37.73 o 
  -9   8  10       18.40      161.06     62.91 o 
  -8   8  10        4.11        5.03     32.79 o 
  -7   8  10       43.37       64.63     30.23 o 
  -6   8  10       98.63      115.28     24.08 o 
  -5   8  10       54.88       76.95     20.83 o 
  -4   8  10      106.41      119.18     19.86 o 
  -3   8  10      165.24      150.85     22.71 o 
  -2   8  10      124.49      172.67     24.35 o 
  -1   8  10      150.15      194.90     26.04 o 
   0   8  10      177.90      165.90     24.66 o 
   1   8  10      154.63      162.22     51.28 o 
  -8   9  10        4.20       25.35     29.66 o 
  -7   9  10        4.69      -24.29     24.29 o 
  -6   9  10        9.71       26.07     15.06 o 
  -5   9  10      116.61      162.52     28.24 o 
  -4   9  10       99.14      124.18     26.67 o 
  -3   9  10      104.88       98.43     19.65 o 
  -2   9  10      182.83      230.81     27.82 o 
  -1   9  10       55.38       98.28     21.49 o 
   0   9  10       10.93      -25.33     25.33 o 
  -7  10  10       23.74       39.63     30.05 o 
  -6  10  10       10.37        5.44     20.15 o 
  -5  10  10       20.32       34.34     21.42 o 
  -4  10  10       19.64       27.96     34.71 o 
  -3  10  10       78.25       73.58     19.71 o 
  -2  10  10      253.97      275.71     28.46 o 
  -1  10  10      536.73      520.93     38.58 o 
   0  10  10      509.33      468.67     51.85 o 
  -6  11  10       42.30       11.23     23.05 o 
  -5  11  10       74.92       57.29     24.34 o 
  -4  11  10       43.15       16.98     20.48 o 
  -3  11  10       97.70      104.82     26.33 o 
  -2  11  10       93.52       61.50     33.89 o 
  -1  11  10       22.66       26.67     20.04 o 
  -6  12  10       15.87      -18.28     27.05 o 
  -5  12  10       29.08       68.27     44.46 o 
  -4  12  10        6.37      -25.04     25.04 o 
  -3  12  10       16.07       33.17     27.57 o 
  -9   1  11       30.79       18.02     35.33 o 
  -8   1  11      167.86      120.22     49.94 o 
  -7   1  11      495.62      568.06     52.98 o 
  -6   1  11      470.46      494.83     49.64 o 
  -5   1  11      342.05      322.53     40.77 o 
  -4   1  11      471.68      511.64     50.89 o 
  -3   1  11      206.22      184.46     33.98 o 
  -2   1  11       45.40      107.95     30.13 o 
  -1   1  11        1.69       76.15     38.00 o 
 -10   2  11       38.58       38.75     24.26 o 
  -9   2  11      137.12      156.42     44.36 o 
  -8   2  11      149.74      165.85     42.41 o 
  -7   2  11       50.90        3.12     17.77 o 
  -6   2  11        0.17      -15.38     19.59 o 
  -5   2  11      144.93      151.35     33.17 o 
  -4   2  11      234.98      244.45     37.62 o 
  -3   2  11      469.07      508.79     72.64 o 
  -2   2  11      693.48      753.76     62.85 o 
  -1   2  11      556.98      673.22     61.04 o 
  -9   3  11        0.90       24.07     24.90 o 
  -8   3  11        7.68        8.64     30.64 o 
  -7   3  11        3.54        6.65     19.66 o 
  -6   3  11       47.52       41.55     25.82 o 
  -5   3  11       31.74       30.12     14.93 o 
  -4   3  11       55.26       51.47     19.71 o 
  -3   3  11       38.19       60.71     22.63 o 
  -2   3  11       58.13       41.65     25.58 o 
  -1   3  11        8.75       40.83     32.60 o 
  -8   4  11        0.51      -31.62     31.62 o 
  -7   4  11        2.59        5.65     49.40 o 
  -6   4  11      131.13      164.52     32.08 o 
  -5   4  11      240.63      209.36     30.15 o 
  -4   4  11      204.61      226.39     31.21 o 
  -3   4  11      289.42      282.20     34.14 o 
  -2   4  11      704.08      820.45     65.96 o 
  -1   4  11      728.11      794.53     66.00 o 
  -7   5  11      374.56      423.12     48.14 o 
  -6   5  11      413.30      420.24     47.57 o 
  -5   5  11      416.68      331.61     35.76 o 
  -4   5  11      419.47      470.76     42.35 o 
  -3   5  11      147.49      155.28     26.90 o 
  -2   5  11        4.61        4.25     16.67 o 
  -6   6  11      240.16      251.45     53.41 o 
  -5   6  11      110.32      113.33     24.66 o 
  -4   6  11       37.67       16.81     18.69 o 
  -3   6  11       51.48       71.11     29.66 o 
  -2   6  11       49.46       61.59     41.12 o 
  -5   7  11       19.48       23.24     19.39 o 
  -4   7  11       82.50       83.15     25.70 o 
  -3   7  11       14.50       -5.16     25.23 o 
  -2   7  11        1.99       16.77     25.23 o 
  -5   8  11        0.58        8.50     18.47 o 
  -4   8  11        2.12        6.02     16.66 o 
  -3   8  11        6.10        7.85     31.38 o 
                                                 
